# Supplementary material for: ﻿Wing interference patterns are consistent and sexually dimorphic in the four families of crane flies (Diptera, Tipuloidea)
Source: Zookeys. 2022 Jan 5;1080:1356–2163. doi: 10.3897/zookeys.1080.69060 (PMC8755705; doi:10.3897/zookeys.1080.69060)
Supplement: XML Treatment for Cylindrotoma distinctissima [file zookeys.1080.69060-treatment1.xml]

<!DOCTYPE tp:taxon-treatment
  PUBLIC "-//TaxonX//DTD Taxonomic Treatment Publishing DTD v0 20100105//EN" "tax-treatment-NSO.dtd">
<tp:taxon-treatment xmlns:tp="http://www.plazi.org/taxpub"><tp:treatment-meta><kwd-group><label>Taxon classification</label><kwd>
                <named-content content-type="kingdom">Animalia</named-content>
              </kwd><kwd>
                <named-content content-type="order">Diptera</named-content>
              </kwd><kwd>
                <named-content content-type="family">Cylindrotomidae</named-content>
              </kwd></kwd-group><mixed-citation publication-type="journal"><person-group><name><surname>Conrow</surname><given-names>Robert T.</given-names></name><name><surname>Gelhaus</surname><given-names>Jon K.</given-names></name></person-group><article-title>﻿Wing interference patterns are consistent and sexually dimorphic in the four families of crane flies (<tp:taxon-name><tp:taxon-name-part taxon-name-part-type="order">Diptera</tp:taxon-name-part></tp:taxon-name>, <tp:taxon-name><tp:taxon-name-part taxon-name-part-type="superfamily">Tipuloidea</tp:taxon-name-part></tp:taxon-name>)</article-title><source>Zookeys</source><day>05</day><month>01</month><year>2022</year><volume>1080</volume><fpage>1356</fpage><lpage>163</lpage><pub-id pub-id-type="doi">10.3897/zookeys.1080.69060</pub-id></mixed-citation></tp:treatment-meta><tp:nomenclature><label>﻿</label><tp:taxon-name>
              <object-id xmlns:xlink="http://www.w3.org/1999/xlink" content-type="arpha" xlink:type="simple">3EBAC4A8-8FC6-54DA-B58C-82D07D802684</object-id>
              <tp:taxon-name-part taxon-name-part-type="genus" reg="Cylindrotoma">Cylindrotoma</tp:taxon-name-part>
              <tp:taxon-name-part taxon-name-part-type="species" reg="distinctissima">distinctissima</tp:taxon-name-part>
            </tp:taxon-name><tp:taxon-authority>(Meigen, 1818)</tp:taxon-authority><xref ref-type="fig" rid="F3">Fig. 3</xref></tp:nomenclature><tp:treatment-sec sec-type="General appearance" id="SECID0EWJAI"><title>General appearance.</title><p>In both sexes, the basal half of the wing green to green-yellow (with males being greener and females brighter and more yellow) with swirling magenta striations and beyond the cord a mostly magenta apical half forming a patch or spot. Males with magenta bands reduced before the cord and expanded beyond. Generally, males appear more magenta at a distance while the females appear more banded red/green. The pattern is striatiform before the cord and galactiform after.</p><fig id="F3" position="float" orientation="portrait"><object-id xmlns:xlink="http://www.w3.org/1999/xlink" content-type="doi" xlink:type="simple">10.3897/zookeys.1080.69060.figure3</object-id><object-id xmlns:xlink="http://www.w3.org/1999/xlink" content-type="arpha" xlink:type="simple">3525B232-A073-5803-98A9-3F46D775D4D1</object-id><label>Figure 3.</label><caption><p>Wing Interference Pattern on excised wings of male/ female pair of two species of <tp:taxon-name><tp:taxon-name-part taxon-name-part-type="superfamily">Tipuloidea</tp:taxon-name-part></tp:taxon-name>. Excised wings of a male/ female pair of two species of crane flies. Wings were excised, flattened between a glass slide and cover slip, and photographed under a microscope using transmitted light <bold>A</bold><italic><tp:taxon-name><tp:taxon-name-part taxon-name-part-type="genus" reg="Cylindrotoma">Cylindrotoma</tp:taxon-name-part><tp:taxon-name-part taxon-name-part-type="species" reg="distinctissima">distinctissima</tp:taxon-name-part></tp:taxon-name></italic> female <bold>B</bold><italic><tp:taxon-name><tp:taxon-name-part taxon-name-part-type="genus" reg="Cylindrotoma">Cylindrotoma</tp:taxon-name-part><tp:taxon-name-part taxon-name-part-type="species" reg="distinctissima">distinctissima</tp:taxon-name-part></tp:taxon-name></italic> male <bold>C</bold><italic><tp:taxon-name><tp:taxon-name-part taxon-name-part-type="genus" reg="Gnophomyia">Gnophomyia</tp:taxon-name-part><tp:taxon-name-part taxon-name-part-type="species" reg="tristissima">tristissima</tp:taxon-name-part></tp:taxon-name></italic> female <bold>D</bold><italic><tp:taxon-name><tp:taxon-name-part taxon-name-part-type="genus" reg="Gnophomyia">Gnophomyia</tp:taxon-name-part><tp:taxon-name-part taxon-name-part-type="species" reg="tristissima">tristissima</tp:taxon-name-part></tp:taxon-name></italic> male. Scale bars: 1.0 mm.</p></caption><graphic xmlns:xlink="http://www.w3.org/1999/xlink" xlink:href="zookeys-1080-135-g003.jpg" position="float" orientation="portrait" xlink:type="simple" id="oo_630010.jpg"><uri content-type="original_file" xlink:type="simple">https://binary.pensoft.net/fig/630010</uri></graphic></fig></tp:treatment-sec><tp:treatment-sec sec-type="description" id="SECID0EBMAI"><title>Female description</title><p><bold>(Fig. <xref ref-type="fig" rid="F3">3A</xref>).</bold> Cells c, <abbrev xmlns:xlink="http://www.w3.org/1999/xlink" xlink:title="subcostal cell" id="ABBRID0EOMAI" xlink:type="simple">sc</abbrev><sub>1</sub>, and <abbrev xmlns:xlink="http://www.w3.org/1999/xlink" xlink:title="subcostal cell" id="ABBRID0ETMAI" xlink:type="simple">sc</abbrev><sub>2</sub> with <abbrev xmlns:xlink="http://www.w3.org/1999/xlink" xlink:title="Wing Interference pattern" id="ABBRID0EYMAI" xlink:type="simple">WIP</abbrev> obscured by wing topography but can appear as a mottled green/ magenta (not visible in Fig. <xref ref-type="fig" rid="F3">3</xref>); cell r<sub>1</sub> green with a magenta band through the center, and distal edge of cell obscured by pterostigma pigment, which may bleed into nearby cells. All other cells r and m, as well as d, show strong magenta in the center with various-sized patches of green edging the margins. Cells <abbrev xmlns:xlink="http://www.w3.org/1999/xlink" xlink:title="anterior cubitus cell" id="ABBRID0ECNAI" xlink:type="simple">cua</abbrev>, <abbrev xmlns:xlink="http://www.w3.org/1999/xlink" xlink:title="posterior cubitus cell" id="ABBRID0EGNAI" xlink:type="simple">cup</abbrev>, <abbrev xmlns:xlink="http://www.w3.org/1999/xlink" xlink:title="basal medial cell" id="ABBRID0EKNAI" xlink:type="simple">bm</abbrev>, and <abbrev xmlns:xlink="http://www.w3.org/1999/xlink" xlink:title="basal radial cell" id="ABBRID0EONAI" xlink:type="simple">br</abbrev> with large striations of green and magenta with many stretching over more than one cell; the green is generally kept to the center of the cell. The anterior edge of <abbrev xmlns:xlink="http://www.w3.org/1999/xlink" xlink:title="posterior cubitus cell" id="ABBRID0ESNAI" xlink:type="simple">cup</abbrev> has a small strip of indigo edging vein <abbrev xmlns:xlink="http://www.w3.org/1999/xlink" xlink:title="anterior cubitus vein" id="ABBRID0EWNAI" xlink:type="simple">CuA</abbrev> and green coloration in cells a<sub>1</sub>, <abbrev xmlns:xlink="http://www.w3.org/1999/xlink" xlink:title="posterior cubitus cell" id="ABBRID0E3NAI" xlink:type="simple">cup</abbrev>, and <abbrev xmlns:xlink="http://www.w3.org/1999/xlink" xlink:title="anterior cubitus cell" id="ABBRID0EAOAI" xlink:type="simple">cua</abbrev> appearing to bleed into yellow. Apical edge of cell A<sub>1</sub> with magenta where vein A meets the wing margin, in center of cell three magenta spots surrounded by green, magenta may also edge the margin.</p></tp:treatment-sec><tp:treatment-sec sec-type="description" id="SECID0EGOAI"><title>Male description</title><p><bold>(Fig. <xref ref-type="fig" rid="F3">3B</xref>).</bold> Similar to female in color and pattern but magenta bands reduced before the cord and expanded after.</p></tp:treatment-sec><tp:treatment-sec sec-type="notes" id="SECID0ETOAI"><title>Notes.</title><p>There can be some subtle pattern differences in males of this species but they do not appear to be sexually dimorphic as this variation is inconsistent.</p><sec sec-type="Family Limoniidae" id="SECID0EYOAI"><title>Family <tp:taxon-name><tp:taxon-name-part taxon-name-part-type="family">Limoniidae</tp:taxon-name-part></tp:taxon-name></title></sec></tp:treatment-sec></tp:taxon-treatment>
