# Supplementary material for: ﻿Wing interference patterns are consistent and sexually dimorphic in the four families of crane flies (Diptera, Tipuloidea)
Source: Zookeys. 2022 Jan 5;1080:1356–2163. doi: 10.3897/zookeys.1080.69060 (PMC8755705; doi:10.3897/zookeys.1080.69060)
Supplement: XML Treatment for Gnophomyia tristissima [file zookeys.1080.69060-treatment2.xml]

<!DOCTYPE tp:taxon-treatment
  PUBLIC "-//TaxonX//DTD Taxonomic Treatment Publishing DTD v0 20100105//EN" "tax-treatment-NSO.dtd">
<tp:taxon-treatment xmlns:tp="http://www.plazi.org/taxpub"><tp:treatment-meta><kwd-group><label>Taxon classification</label><kwd>
                <named-content content-type="kingdom">Animalia</named-content>
              </kwd><kwd>
                <named-content content-type="order">Diptera</named-content>
              </kwd><kwd>
                <named-content content-type="family">Cylindrotomidae</named-content>
              </kwd></kwd-group><mixed-citation publication-type="journal"><person-group><name><surname>Conrow</surname><given-names>Robert T.</given-names></name><name><surname>Gelhaus</surname><given-names>Jon K.</given-names></name></person-group><article-title>﻿Wing interference patterns are consistent and sexually dimorphic in the four families of crane flies (<tp:taxon-name><tp:taxon-name-part taxon-name-part-type="order">Diptera</tp:taxon-name-part></tp:taxon-name>, <tp:taxon-name><tp:taxon-name-part taxon-name-part-type="superfamily">Tipuloidea</tp:taxon-name-part></tp:taxon-name>)</article-title><source>Zookeys</source><day>05</day><month>01</month><year>2022</year><volume>1080</volume><fpage>1356</fpage><lpage>163</lpage><pub-id pub-id-type="doi">10.3897/zookeys.1080.69060</pub-id></mixed-citation></tp:treatment-meta><tp:nomenclature><label>﻿</label><tp:taxon-name>
              <object-id xmlns:xlink="http://www.w3.org/1999/xlink" content-type="arpha" xlink:type="simple">F26BF33A-E2E8-5E90-8D44-1B52BA703CD0</object-id>
              <tp:taxon-name-part taxon-name-part-type="genus" reg="Gnophomyia">Gnophomyia</tp:taxon-name-part>
              <tp:taxon-name-part taxon-name-part-type="species" reg="tristissima">tristissima</tp:taxon-name-part>
            </tp:taxon-name><tp:taxon-authority>Osten Sacken, 1860</tp:taxon-authority><xref ref-type="fig" rid="F1">Figs 1</xref><xref ref-type="fig" rid="F3">, 3</xref></tp:nomenclature><tp:treatment-sec sec-type="General appearance" id="SECID0EOQAI"><title>General appearance.</title><p>Sexually dimorphic. Female with galactiform dark blue patches over a green background with some yellow-green patches. Male a bright yellow green galactiform, occasionally with faint magenta patches/bands. This species had higher intraspecific variation and variation within the sexes than any other species examined.</p></tp:treatment-sec><tp:treatment-sec sec-type="description" id="SECID0ETQAI"><title>Female description</title><p><bold>(Figs <xref ref-type="fig" rid="F1">1A–C</xref>, <xref ref-type="fig" rid="F3">3C</xref>).</bold> Cell c and <abbrev xmlns:xlink="http://www.w3.org/1999/xlink" xlink:title="subcostal cell" id="ABBRID0EERAI" xlink:type="simple">sc</abbrev> with <abbrev xmlns:xlink="http://www.w3.org/1999/xlink" xlink:title="Wing Interference pattern" id="ABBRID0EIRAI" xlink:type="simple">WIP</abbrev> obscured by wing topography but often with mottled magenta overall (1A, D, not visible in Fig. <xref ref-type="fig" rid="F3">3</xref>). A thin band of yellow green can be seen lining the pterostigma pigmentation posteriorly; the band usually originates at the proximal edge of the pterostigma, staying rather regular in width following R through the r<sub>1</sub>, widening as it reaches R<sub>2</sub> and passing into cells r<sub>3</sub> and r<sub>2</sub>, then looping around and ending where R<sub>1</sub> meets the margin. This color is highly variable and can exist as nothing more than a hint of yellow or expanded wider; it may follow the wing margin at least through r<sub>2</sub> if not further to the posterior wing margin. All r and m cells, as well as cell d uniform blue green, with purple lining the margins (the width of these purple bands is highly variable). Cells <abbrev xmlns:xlink="http://www.w3.org/1999/xlink" xlink:title="anterior cubitus cell" id="ABBRID0E3RAI" xlink:type="simple">cua</abbrev>, <abbrev xmlns:xlink="http://www.w3.org/1999/xlink" xlink:title="posterior cubitus cell" id="ABBRID0EASAI" xlink:type="simple">cup</abbrev>, a<sub>1</sub>, <abbrev xmlns:xlink="http://www.w3.org/1999/xlink" xlink:title="basal medial cell" id="ABBRID0EGSAI" xlink:type="simple">bm</abbrev>, and <abbrev xmlns:xlink="http://www.w3.org/1999/xlink" xlink:title="basal radial cell" id="ABBRID0EKSAI" xlink:type="simple">br</abbrev> with a similar pattern to the apical cells but with less purple overall. Cell <abbrev xmlns:xlink="http://www.w3.org/1999/xlink" xlink:title="anterior cubitus cell" id="ABBRID0EOSAI" xlink:type="simple">cua</abbrev> with a large fold that is usually purple (occasionally yellow). A second fold originates in <abbrev xmlns:xlink="http://www.w3.org/1999/xlink" xlink:title="basal radial cell" id="ABBRID0ESSAI" xlink:type="simple">br</abbrev>, follows into d and ends in cell m<sub>2+3</sub>.</p></tp:treatment-sec><tp:treatment-sec sec-type="description" id="SECID0EYSAI"><title>Male description</title><p><bold>(Figs <xref ref-type="fig" rid="F1">1D–F</xref>, <xref ref-type="fig" rid="F3">3D</xref>).</bold> Male <abbrev xmlns:xlink="http://www.w3.org/1999/xlink" xlink:title="Wing Interference pattern" id="ABBRID0EJTAI" xlink:type="simple">WIP</abbrev> generally yellow green campiform with some degree of blue and yellow but patterns as in female, band originating at pterostigma magenta, folds in basal cells blue.</p></tp:treatment-sec><tp:treatment-sec sec-type="notes" id="SECID0ENTAI"><title>Notes.</title><p>Variations in the <abbrev xmlns:xlink="http://www.w3.org/1999/xlink" xlink:title="Wing Interference pattern" id="ABBRID0ETTAI" xlink:type="simple">WIP</abbrev> of <italic><tp:taxon-name><tp:taxon-name-part taxon-name-part-type="genus" reg="Gnophomyia">G.</tp:taxon-name-part><tp:taxon-name-part taxon-name-part-type="species" reg="tristissima">tristissima</tp:taxon-name-part></tp:taxon-name></italic> were greater than the intraspecific variation seen in other species examined in this study. Females and males both appeared to have a gradient. The darkest females (Fig. <xref ref-type="fig" rid="F1">1A</xref>) appear almost indigo near the margin and basal cells a mottled green blue while the lightest wings (Fig. <xref ref-type="fig" rid="F1">1C</xref>) have blue reduced throughout and only prominent near the cord and generally appearing more like a male wing. The most common female <abbrev xmlns:xlink="http://www.w3.org/1999/xlink" xlink:title="Wing Interference pattern" id="ABBRID0EKUAI" xlink:type="simple">WIP</abbrev> configuration (Fig. <xref ref-type="fig" rid="F1">1B</xref>) is a solid blue to blue green with only hints of yellow around the cord. Males have a similar gradient and the darkest male <abbrev xmlns:xlink="http://www.w3.org/1999/xlink" xlink:title="Wing Interference pattern" id="ABBRID0ESUAI" xlink:type="simple">WIP</abbrev> have flares of blue as in light females (Fig. <xref ref-type="fig" rid="F1">1C</xref>). The most common males are solidly green (Fig. <xref ref-type="fig" rid="F1">1E</xref>) but may have some hints of magenta tracing veins. A third type of male <abbrev xmlns:xlink="http://www.w3.org/1999/xlink" xlink:title="Wing Interference pattern" id="ABBRID0E5UAI" xlink:type="simple">WIP</abbrev> are similar to the common pattern but with magenta regions expanded (Fig. <xref ref-type="fig" rid="F1">1F</xref>). Occasionally small striations like those around the pterostigma can be inverted so females have a magenta band and males with a yellow-green band.</p></tp:treatment-sec><tp:treatment-sec><!--Section generated to contain objects referenced in tp:taxon-treatment.--><fig id="F1" position="float" orientation="portrait"><object-id xmlns:xlink="http://www.w3.org/1999/xlink" content-type="doi" xlink:type="simple">10.3897/zookeys.1080.69060.figure1</object-id><object-id xmlns:xlink="http://www.w3.org/1999/xlink" content-type="arpha" xlink:type="simple">DB8A0CBB-CDA7-5F87-9385-6BC89B5C0877</object-id><label>Figure 1.</label><caption><p>Comparison of the variation in <abbrev xmlns:xlink="http://www.w3.org/1999/xlink" xlink:title="Wing Interference pattern" id="ABBRID0EY4BG" xlink:type="simple">WIP</abbrev> of three female and three male specimens of <italic><tp:taxon-name><tp:taxon-name-part taxon-name-part-type="genus" reg="Gnophomyia">Gnophomyia</tp:taxon-name-part><tp:taxon-name-part taxon-name-part-type="species" reg="tristissima">tristissima</tp:taxon-name-part></tp:taxon-name></italic>. Females examined in this study were found to have a range of <abbrev xmlns:xlink="http://www.w3.org/1999/xlink" xlink:title="Wing Interference pattern" id="ABBRID0EH5BG" xlink:type="simple">WIP</abbrev> from <bold>A</bold> dark blue/ purple <bold>B</bold> blue with mottled yellow <bold>C</bold> green/yellow with hints of blue which appeared most like the male <abbrev xmlns:xlink="http://www.w3.org/1999/xlink" xlink:title="Wing Interference pattern" id="ABBRID0ER5BG" xlink:type="simple">WIP</abbrev>. Males examined also had a range of <abbrev xmlns:xlink="http://www.w3.org/1999/xlink" xlink:title="Wing Interference pattern" id="ABBRID0EV5BG" xlink:type="simple">WIP</abbrev> from <bold>D</bold> green with mottled blue which appeared most like the female <abbrev xmlns:xlink="http://www.w3.org/1999/xlink" xlink:title="Wing Interference pattern" id="ABBRID0E25BG" xlink:type="simple">WIP</abbrev><bold>E</bold> solidly green <bold>F</bold> green with mottled magenta. Patterns B and E were the most encountered patterns for females and males, respectively. Scale bars: 1.0 mm.</p></caption><graphic xmlns:xlink="http://www.w3.org/1999/xlink" xlink:href="zookeys-1080-135-g001.jpg" position="float" orientation="portrait" xlink:type="simple" id="oo_630008.jpg"><uri content-type="original_file" xlink:type="simple">https://binary.pensoft.net/fig/630008</uri></graphic></fig><fig id="F3" position="float" orientation="portrait"><object-id xmlns:xlink="http://www.w3.org/1999/xlink" content-type="doi" xlink:type="simple">10.3897/zookeys.1080.69060.figure3</object-id><object-id xmlns:xlink="http://www.w3.org/1999/xlink" content-type="arpha" xlink:type="simple">3525B232-A073-5803-98A9-3F46D775D4D1</object-id><label>Figure 3.</label><caption><p>Wing Interference Pattern on excised wings of male/ female pair of two species of <tp:taxon-name><tp:taxon-name-part taxon-name-part-type="superfamily">Tipuloidea</tp:taxon-name-part></tp:taxon-name>. Excised wings of a male/ female pair of two species of crane flies. Wings were excised, flattened between a glass slide and cover slip, and photographed under a microscope using transmitted light <bold>A</bold><italic><tp:taxon-name><tp:taxon-name-part taxon-name-part-type="genus" reg="Cylindrotoma">Cylindrotoma</tp:taxon-name-part><tp:taxon-name-part taxon-name-part-type="species" reg="distinctissima">distinctissima</tp:taxon-name-part></tp:taxon-name></italic> female <bold>B</bold><italic><tp:taxon-name><tp:taxon-name-part taxon-name-part-type="genus" reg="Cylindrotoma">Cylindrotoma</tp:taxon-name-part><tp:taxon-name-part taxon-name-part-type="species" reg="distinctissima">distinctissima</tp:taxon-name-part></tp:taxon-name></italic> male <bold>C</bold><italic><tp:taxon-name><tp:taxon-name-part taxon-name-part-type="genus" reg="Gnophomyia">Gnophomyia</tp:taxon-name-part><tp:taxon-name-part taxon-name-part-type="species" reg="tristissima">tristissima</tp:taxon-name-part></tp:taxon-name></italic> female <bold>D</bold><italic><tp:taxon-name><tp:taxon-name-part taxon-name-part-type="genus" reg="Gnophomyia">Gnophomyia</tp:taxon-name-part><tp:taxon-name-part taxon-name-part-type="species" reg="tristissima">tristissima</tp:taxon-name-part></tp:taxon-name></italic> male. Scale bars: 1.0 mm.</p></caption><graphic xmlns:xlink="http://www.w3.org/1999/xlink" xlink:href="zookeys-1080-135-g003.jpg" position="float" orientation="portrait" xlink:type="simple" id="oo_630010.jpg"><uri content-type="original_file" xlink:type="simple">https://binary.pensoft.net/fig/630010</uri></graphic></fig></tp:treatment-sec></tp:taxon-treatment>
