# Supplementary material for: ﻿Wing interference patterns are consistent and sexually dimorphic in the four families of crane flies (Diptera, Tipuloidea)
Source: Zookeys. 2022 Jan 5;1080:1356–2163. doi: 10.3897/zookeys.1080.69060 (PMC8755705; doi:10.3897/zookeys.1080.69060)
Supplement: XML Treatment for Dactylolabis cubitalis [file zookeys.1080.69060-treatment3.xml]

<!DOCTYPE tp:taxon-treatment
  PUBLIC "-//TaxonX//DTD Taxonomic Treatment Publishing DTD v0 20100105//EN" "tax-treatment-NSO.dtd">
<tp:taxon-treatment xmlns:tp="http://www.plazi.org/taxpub"><tp:treatment-meta><kwd-group><label>Taxon classification</label><kwd>
                <named-content content-type="kingdom">Animalia</named-content>
              </kwd><kwd>
                <named-content content-type="order">Diptera</named-content>
              </kwd><kwd>
                <named-content content-type="family">Cylindrotomidae</named-content>
              </kwd></kwd-group><mixed-citation publication-type="journal"><person-group><name><surname>Conrow</surname><given-names>Robert T.</given-names></name><name><surname>Gelhaus</surname><given-names>Jon K.</given-names></name></person-group><article-title>﻿Wing interference patterns are consistent and sexually dimorphic in the four families of crane flies (<tp:taxon-name><tp:taxon-name-part taxon-name-part-type="order">Diptera</tp:taxon-name-part></tp:taxon-name>, <tp:taxon-name><tp:taxon-name-part taxon-name-part-type="superfamily">Tipuloidea</tp:taxon-name-part></tp:taxon-name>)</article-title><source>Zookeys</source><day>05</day><month>01</month><year>2022</year><volume>1080</volume><fpage>1356</fpage><lpage>163</lpage><pub-id pub-id-type="doi">10.3897/zookeys.1080.69060</pub-id></mixed-citation></tp:treatment-meta><tp:nomenclature><label>﻿</label><tp:taxon-name>
              <object-id xmlns:xlink="http://www.w3.org/1999/xlink" content-type="arpha" xlink:type="simple">AB285A1B-120E-519E-803B-985E166BB461</object-id>
              <tp:taxon-name-part taxon-name-part-type="genus" reg="Dactylolabis">Dactylolabis</tp:taxon-name-part>
              <tp:taxon-name-part taxon-name-part-type="species" reg="cubitalis">cubitalis</tp:taxon-name-part>
            </tp:taxon-name><tp:taxon-authority>(Osten Sacken, 1869)</tp:taxon-authority><xref ref-type="fig" rid="F4">Fig. 4</xref></tp:nomenclature><tp:treatment-sec sec-type="General appearance" id="SECID0EPWAI"><title>General appearance.</title><p>Sexually dimorphic. Wing galactiform with large green splotches and thin magenta striations originating from the base of the wing moving outward. Both sexes have a magenta band near the center of the wing but the magenta occupies different cells in males and females.</p><fig id="F4" position="float" orientation="portrait"><object-id xmlns:xlink="http://www.w3.org/1999/xlink" content-type="doi" xlink:type="simple">10.3897/zookeys.1080.69060.figure4</object-id><object-id xmlns:xlink="http://www.w3.org/1999/xlink" content-type="arpha" xlink:type="simple">DF51E009-DA48-5ED6-A939-1E54475BE1B1</object-id><label>Figure 4.</label><caption><p>Wing Interference Pattern on excised wings of male/ female pair of two species of <tp:taxon-name><tp:taxon-name-part taxon-name-part-type="superfamily">Tipuloidea</tp:taxon-name-part></tp:taxon-name><bold>A</bold><italic><tp:taxon-name><tp:taxon-name-part taxon-name-part-type="genus" reg="Dactylolabis">Dactylolabis</tp:taxon-name-part><tp:taxon-name-part taxon-name-part-type="species" reg="cubitalis">cubitalis</tp:taxon-name-part></tp:taxon-name></italic> female <bold>B</bold><italic><tp:taxon-name><tp:taxon-name-part taxon-name-part-type="genus" reg="Dactylolabis">Dactylolabis</tp:taxon-name-part><tp:taxon-name-part taxon-name-part-type="species" reg="cubitalis">cubitalis</tp:taxon-name-part></tp:taxon-name></italic> male <bold>C</bold><italic><tp:taxon-name><tp:taxon-name-part taxon-name-part-type="genus" reg="Dicranomyia">Dicranomyia</tp:taxon-name-part><tp:taxon-name-part taxon-name-part-type="species" reg="liberta">liberta</tp:taxon-name-part></tp:taxon-name></italic> female <bold>D</bold><italic><tp:taxon-name><tp:taxon-name-part taxon-name-part-type="genus" reg="Dicranomyia">Dicranomyia</tp:taxon-name-part><tp:taxon-name-part taxon-name-part-type="species" reg="liberta">liberta</tp:taxon-name-part></tp:taxon-name></italic> male. Scale bars: 1.0 mm.</p></caption><graphic xmlns:xlink="http://www.w3.org/1999/xlink" xlink:href="zookeys-1080-135-g004.jpg" position="float" orientation="portrait" xlink:type="simple" id="oo_630011.jpg"><uri content-type="original_file" xlink:type="simple">https://binary.pensoft.net/fig/630011</uri></graphic></fig></tp:treatment-sec><tp:treatment-sec sec-type="description" id="SECID0E1YAI"><title>Female description</title><p><bold>(Fig. <xref ref-type="fig" rid="F4">4A</xref>).</bold> Cell r<sub>1</sub> and r<sub>1+2</sub> both with a band of magenta following the posterior edge with the rest of the cell a mottled magenta and green where visible. Cell r<sub>3</sub> mostly green, cell r<sub>4</sub> mostly green with an oblong spot of magenta in the center of the cell. Cells r<sub>5</sub>, m<sub>1</sub> to m<sub>4</sub>, and d forming a multi-cell pattern featuring a green splotch centered on m<sub>3</sub> and reaching into m<sub>1</sub> and m<sub>5</sub> to either side. Each cell also has magenta lining the margin. Cells <abbrev xmlns:xlink="http://www.w3.org/1999/xlink" xlink:title="anterior cubitus cell" id="ABBRID0E2ZAI" xlink:type="simple">cua</abbrev>, <abbrev xmlns:xlink="http://www.w3.org/1999/xlink" xlink:title="posterior cubitus cell" id="ABBRID0E6ZAI" xlink:type="simple">cup</abbrev>, and a<sub>1</sub> with magenta striations originating from the wing origin and ending at the anal margin and generally paralleling veins. Cell <abbrev xmlns:xlink="http://www.w3.org/1999/xlink" xlink:title="basal medial cell" id="ABBRID0EF1AI" xlink:type="simple">bm</abbrev> with a green center, <abbrev xmlns:xlink="http://www.w3.org/1999/xlink" xlink:title="basal radial cell" id="ABBRID0EJ1AI" xlink:type="simple">br</abbrev> like <abbrev xmlns:xlink="http://www.w3.org/1999/xlink" xlink:title="basal medial cell" id="ABBRID0EN1AI" xlink:type="simple">bm</abbrev> but with green center faint.</p></tp:treatment-sec><tp:treatment-sec sec-type="description" id="SECID0ER1AI"><title>Male description</title><p><bold>(Fig. <xref ref-type="fig" rid="F4">4B</xref>).</bold> Pattern similar overall to female with these exceptions: cells r<sub>3</sub> and r<sub>4</sub> with magenta expanded while r<sub>5</sub> has greener than in female. It is as though the magenta patterning in the female has been shifted anteriorly by one cell in the radial cells. The multi-cell pattern across median cells is inverse of female with a magenta spot situated in cells m<sub>3</sub> and m<sub>4</sub> centered on M<sub>4</sub>. All basal cells as in female.</p></tp:treatment-sec><tp:treatment-sec sec-type="notes" id="SECID0EK2AI"><title>Notes.</title><p>Both sexes have a “spot” near the apex of the wing that originates on either edge of r<sub>4</sub> about halfway between the basal edge and the wing margin. In the female this is a barely visible magenta spot, but in the male this spot expands to fill most of r<sub>4</sub> as well as part of r<sub>3</sub> and r<sub>5</sub>. All cells basal to the cord are similar between the sexes. Pattern galactiform with striatiform portions present.</p></tp:treatment-sec></tp:taxon-treatment>
