# Supplementary material for: ﻿Wing interference patterns are consistent and sexually dimorphic in the four families of crane flies (Diptera, Tipuloidea)
Source: Zookeys. 2022 Jan 5;1080:1356–2163. doi: 10.3897/zookeys.1080.69060 (PMC8755705; doi:10.3897/zookeys.1080.69060)
Supplement: XML Treatment for Dicranomyia liberta [file zookeys.1080.69060-treatment4.xml]

<!DOCTYPE tp:taxon-treatment
  PUBLIC "-//TaxonX//DTD Taxonomic Treatment Publishing DTD v0 20100105//EN" "tax-treatment-NSO.dtd">
<tp:taxon-treatment xmlns:tp="http://www.plazi.org/taxpub"><tp:treatment-meta><kwd-group><label>Taxon classification</label><kwd>
                <named-content content-type="kingdom">Animalia</named-content>
              </kwd><kwd>
                <named-content content-type="order">Diptera</named-content>
              </kwd><kwd>
                <named-content content-type="family">Cylindrotomidae</named-content>
              </kwd></kwd-group><mixed-citation publication-type="journal"><person-group><name><surname>Conrow</surname><given-names>Robert T.</given-names></name><name><surname>Gelhaus</surname><given-names>Jon K.</given-names></name></person-group><article-title>﻿Wing interference patterns are consistent and sexually dimorphic in the four families of crane flies (<tp:taxon-name><tp:taxon-name-part taxon-name-part-type="order">Diptera</tp:taxon-name-part></tp:taxon-name>, <tp:taxon-name><tp:taxon-name-part taxon-name-part-type="superfamily">Tipuloidea</tp:taxon-name-part></tp:taxon-name>)</article-title><source>Zookeys</source><day>05</day><month>01</month><year>2022</year><volume>1080</volume><fpage>1356</fpage><lpage>163</lpage><pub-id pub-id-type="doi">10.3897/zookeys.1080.69060</pub-id></mixed-citation></tp:treatment-meta><tp:nomenclature><label>﻿</label><tp:taxon-name>
              <object-id xmlns:xlink="http://www.w3.org/1999/xlink" content-type="arpha" xlink:type="simple">293D42E9-E48E-5835-85B8-8513C32E8C2C</object-id>
              <tp:taxon-name-part taxon-name-part-type="genus" reg="Dicranomyia">Dicranomyia</tp:taxon-name-part>
              <tp:taxon-name-part taxon-name-part-type="species" reg="liberta">liberta</tp:taxon-name-part>
            </tp:taxon-name><tp:taxon-authority>Osten Sacken, 1860</tp:taxon-authority><xref ref-type="fig" rid="F4">Fig. 4</xref></tp:nomenclature><tp:treatment-sec sec-type="General appearance" id="SECID0EB4AI"><title>General appearance.</title><p>Pattern is a bold galactiform containing almost the entire spectrum of colors found in <abbrev xmlns:xlink="http://www.w3.org/1999/xlink" xlink:title="Wing Interference pattern" id="ABBRID0EH4AI" xlink:type="simple">WIP</abbrev>. Anterior cells with large bold blue to purple centers encircled by green, yellow, and magenta in that order.</p></tp:treatment-sec><tp:treatment-sec sec-type="description" id="SECID0EL4AI"><title>Female description</title><p><bold>(Fig. <xref ref-type="fig" rid="F4">4C</xref>).</bold> Cell c, <abbrev xmlns:xlink="http://www.w3.org/1999/xlink" xlink:title="subcostal cell" id="ABBRID0EY4AI" xlink:type="simple">sc</abbrev>, and <abbrev xmlns:xlink="http://www.w3.org/1999/xlink" xlink:title="subcostal cell" id="ABBRID0E34AI" xlink:type="simple">sc</abbrev><sub>1</sub> obscured by wing topography but can appear as mottled green/ magenta (not visible in Fig. <xref ref-type="fig" rid="F4">4C</xref>). Pterostigma obscures distal half of cell r<sub>1</sub> and the proximal edge of cell r<sub>1+2</sub>. Cell r<sub>1</sub> otherwise with magenta splotch at center surrounded by a narrow blue band (the combination of which appears purple) then a green oval surrounding that becoming yellow at the margin of the cell. Cell r<sub>1+2</sub> with pattern similar to r1 but with hints of magenta at the margin. Cell r<sub>3+4</sub> with bright yellow oval at proximal end, encircled by a magenta band, followed by blue, green, yellow, and magenta bands. Cells r<sub>5</sub>, m<sub>1</sub> to m<sub>3</sub>, and d campiform yellow with small green striations through the center of cells or magenta directly adjacent to the veins. Cells <abbrev xmlns:xlink="http://www.w3.org/1999/xlink" xlink:title="anterior cubitus cell" id="ABBRID0EV5AI" xlink:type="simple">cua</abbrev>, <abbrev xmlns:xlink="http://www.w3.org/1999/xlink" xlink:title="posterior cubitus cell" id="ABBRID0EZ5AI" xlink:type="simple">cup</abbrev>, a<sub>1</sub>, and <abbrev xmlns:xlink="http://www.w3.org/1999/xlink" xlink:title="basal medial cell" id="ABBRID0E65AI" xlink:type="simple">bm</abbrev> also campiform yellow but with bright striations of green, magenta, and blue tracing the veins and following to the wing margin. Cell <abbrev xmlns:xlink="http://www.w3.org/1999/xlink" xlink:title="basal radial cell" id="ABBRID0ED6AI" xlink:type="simple">br</abbrev> with a large magenta spot in the center of the cell and tapering to the proximal and distal ends. On the proximal half the magenta is surrounded by blue, green, and yellow bands while on the distal edge the blue band gives way to a magenta band followed by a golden yellow band.</p></tp:treatment-sec><tp:treatment-sec sec-type="description" id="SECID0EH6AI"><title>Male description</title><p><bold>(Fig. <xref ref-type="fig" rid="F4">4D</xref>).</bold> Almost identical to female, but may be a bit dull as compared to female <abbrev xmlns:xlink="http://www.w3.org/1999/xlink" xlink:title="Wing Interference pattern" id="ABBRID0EU6AI" xlink:type="simple">WIP</abbrev>.</p></tp:treatment-sec><tp:treatment-sec sec-type="notes" id="SECID0EY6AI"><title>Notes.</title><p>The <abbrev xmlns:xlink="http://www.w3.org/1999/xlink" xlink:title="Wing Interference pattern" id="ABBRID0E56AI" xlink:type="simple">WIP</abbrev> of this species is one of the most colorful we encountered in this study, and one of the few containing yellow as a dominant color. The <abbrev xmlns:xlink="http://www.w3.org/1999/xlink" xlink:title="Wing Interference pattern" id="ABBRID0ECABI" xlink:type="simple">WIP</abbrev> in <italic><tp:taxon-name><tp:taxon-name-part taxon-name-part-type="genus" reg="Dicranomyia">D.</tp:taxon-name-part><tp:taxon-name-part taxon-name-part-type="species" reg="liberta">liberta</tp:taxon-name-part></tp:taxon-name></italic> does not appear to be sexually dimorphic and differences between the sexes are not consistent.</p><sec sec-type="Family Pediciidae" id="SECID0ERABI"><title>Family <tp:taxon-name><tp:taxon-name-part taxon-name-part-type="family">Pediciidae</tp:taxon-name-part></tp:taxon-name></title></sec></tp:treatment-sec><tp:treatment-sec><!--Section generated to contain objects referenced in tp:taxon-treatment.--><fig id="F4" position="float" orientation="portrait"><object-id xmlns:xlink="http://www.w3.org/1999/xlink" content-type="doi" xlink:type="simple">10.3897/zookeys.1080.69060.figure4</object-id><object-id xmlns:xlink="http://www.w3.org/1999/xlink" content-type="arpha" xlink:type="simple">DF51E009-DA48-5ED6-A939-1E54475BE1B1</object-id><label>Figure 4.</label><caption><p>Wing Interference Pattern on excised wings of male/ female pair of two species of <tp:taxon-name><tp:taxon-name-part taxon-name-part-type="superfamily">Tipuloidea</tp:taxon-name-part></tp:taxon-name><bold>A</bold><italic><tp:taxon-name><tp:taxon-name-part taxon-name-part-type="genus" reg="Dactylolabis">Dactylolabis</tp:taxon-name-part><tp:taxon-name-part taxon-name-part-type="species" reg="cubitalis">cubitalis</tp:taxon-name-part></tp:taxon-name></italic> female <bold>B</bold><italic><tp:taxon-name><tp:taxon-name-part taxon-name-part-type="genus" reg="Dactylolabis">Dactylolabis</tp:taxon-name-part><tp:taxon-name-part taxon-name-part-type="species" reg="cubitalis">cubitalis</tp:taxon-name-part></tp:taxon-name></italic> male <bold>C</bold><italic><tp:taxon-name><tp:taxon-name-part taxon-name-part-type="genus" reg="Dicranomyia">Dicranomyia</tp:taxon-name-part><tp:taxon-name-part taxon-name-part-type="species" reg="liberta">liberta</tp:taxon-name-part></tp:taxon-name></italic> female <bold>D</bold><italic><tp:taxon-name><tp:taxon-name-part taxon-name-part-type="genus" reg="Dicranomyia">Dicranomyia</tp:taxon-name-part><tp:taxon-name-part taxon-name-part-type="species" reg="liberta">liberta</tp:taxon-name-part></tp:taxon-name></italic> male. Scale bars: 1.0 mm.</p></caption><graphic xmlns:xlink="http://www.w3.org/1999/xlink" xlink:href="zookeys-1080-135-g004.jpg" position="float" orientation="portrait" xlink:type="simple" id="oo_630011.jpg"><uri content-type="original_file" xlink:type="simple">https://binary.pensoft.net/fig/630011</uri></graphic></fig></tp:treatment-sec></tp:taxon-treatment>
