# Supplementary material for: ﻿Wing interference patterns are consistent and sexually dimorphic in the four families of crane flies (Diptera, Tipuloidea)
Source: Zookeys. 2022 Jan 5;1080:1356–2163. doi: 10.3897/zookeys.1080.69060 (PMC8755705; doi:10.3897/zookeys.1080.69060)
Supplement: XML Treatment for Tricyphona inconstans inconstans [file zookeys.1080.69060-treatment5.xml]

<!DOCTYPE tp:taxon-treatment
  PUBLIC "-//TaxonX//DTD Taxonomic Treatment Publishing DTD v0 20100105//EN" "tax-treatment-NSO.dtd">
<tp:taxon-treatment xmlns:tp="http://www.plazi.org/taxpub"><tp:treatment-meta><kwd-group><label>Taxon classification</label><kwd>
                <named-content content-type="kingdom">Animalia</named-content>
              </kwd><kwd>
                <named-content content-type="order">Diptera</named-content>
              </kwd><kwd>
                <named-content content-type="family">Cylindrotomidae</named-content>
              </kwd></kwd-group><mixed-citation publication-type="journal"><person-group><name><surname>Conrow</surname><given-names>Robert T.</given-names></name><name><surname>Gelhaus</surname><given-names>Jon K.</given-names></name></person-group><article-title>﻿Wing interference patterns are consistent and sexually dimorphic in the four families of crane flies (<tp:taxon-name><tp:taxon-name-part taxon-name-part-type="order">Diptera</tp:taxon-name-part></tp:taxon-name>, <tp:taxon-name><tp:taxon-name-part taxon-name-part-type="superfamily">Tipuloidea</tp:taxon-name-part></tp:taxon-name>)</article-title><source>Zookeys</source><day>05</day><month>01</month><year>2022</year><volume>1080</volume><fpage>1356</fpage><lpage>163</lpage><pub-id pub-id-type="doi">10.3897/zookeys.1080.69060</pub-id></mixed-citation></tp:treatment-meta><tp:nomenclature><label>﻿</label><tp:taxon-name>
              <object-id xmlns:xlink="http://www.w3.org/1999/xlink" content-type="arpha" xlink:type="simple">4E6915E5-E416-597E-B41B-764FB8704CB3</object-id>
              <tp:taxon-name-part taxon-name-part-type="genus" reg="Tricyphona">Tricyphona</tp:taxon-name-part>
              <tp:taxon-name-part taxon-name-part-type="species" reg="inconstans">inconstans</tp:taxon-name-part>
              <tp:taxon-name-part taxon-name-part-type="subspecies" reg="inconstans">inconstans</tp:taxon-name-part>
            </tp:taxon-name><tp:taxon-authority>(Osten Sacken 1860)</tp:taxon-authority><xref ref-type="fig" rid="F5">Fig. 5</xref></tp:nomenclature><tp:treatment-sec sec-type="General appearance" id="SECID0EHCBI"><title>General appearance.</title><p>Sexually dimorphic. Pattern striatiform in basal cells and galactiform in apical cells. Both sexes have basal half of the wing green with magenta striations including one that extends to the margin. Two spots occur on the posterior half of the wing. In females these spots are yellow to yellow-green but in males the spots are blue to purple-magenta.</p><fig id="F5" position="float" orientation="portrait"><object-id xmlns:xlink="http://www.w3.org/1999/xlink" content-type="doi" xlink:type="simple">10.3897/zookeys.1080.69060.figure5</object-id><object-id xmlns:xlink="http://www.w3.org/1999/xlink" content-type="arpha" xlink:type="simple">CB7C6858-40BC-5C69-8A3F-23F9710B0665</object-id><label>Figure 5.</label><caption><p>Wing Interference Pattern on excised wings of male/ female pair of two species of <tp:taxon-name><tp:taxon-name-part taxon-name-part-type="superfamily">Tipuloidea</tp:taxon-name-part></tp:taxon-name><bold>A</bold><italic><tp:taxon-name><tp:taxon-name-part taxon-name-part-type="genus" reg="Tricyphona">Tricyphona</tp:taxon-name-part><tp:taxon-name-part taxon-name-part-type="species" reg="inconstans">inconstans</tp:taxon-name-part><tp:taxon-name-part taxon-name-part-type="subspecies" reg="inconstans">inconstans</tp:taxon-name-part></tp:taxon-name></italic> female <bold>B</bold><italic><tp:taxon-name><tp:taxon-name-part taxon-name-part-type="genus" reg="Tricyphona">Tricyphona</tp:taxon-name-part><tp:taxon-name-part taxon-name-part-type="species" reg="inconstans">inconstans</tp:taxon-name-part><tp:taxon-name-part taxon-name-part-type="subspecies" reg="inconstans">inconstans</tp:taxon-name-part></tp:taxon-name></italic> male <bold>C</bold><italic><tp:taxon-name><tp:taxon-name-part taxon-name-part-type="genus" reg="Dolichopeza">Dolichopeza</tp:taxon-name-part><tp:taxon-name-part taxon-name-part-type="species" reg="obscura">obscura</tp:taxon-name-part></tp:taxon-name></italic> female <bold>D</bold><italic><tp:taxon-name><tp:taxon-name-part taxon-name-part-type="genus" reg="Dolichopeza">Dolichopeza</tp:taxon-name-part><tp:taxon-name-part taxon-name-part-type="species" reg="obscura">obscura</tp:taxon-name-part></tp:taxon-name></italic> male. Scale bars: 1.0 mm.</p></caption><graphic xmlns:xlink="http://www.w3.org/1999/xlink" xlink:href="zookeys-1080-135-g005.jpg" position="float" orientation="portrait" xlink:type="simple" id="oo_630012.jpg"><uri content-type="original_file" xlink:type="simple">https://binary.pensoft.net/fig/630012</uri></graphic></fig></tp:treatment-sec><tp:treatment-sec sec-type="description" id="SECID0E1EBI"><title>Female description</title><p><bold>(Fig. <xref ref-type="fig" rid="F5">5A</xref>).</bold> Cells c, <abbrev xmlns:xlink="http://www.w3.org/1999/xlink" xlink:title="subcostal cell" id="ABBRID0EHFBI" xlink:type="simple">sc</abbrev>, <abbrev xmlns:xlink="http://www.w3.org/1999/xlink" xlink:title="subcostal cell" id="ABBRID0ELFBI" xlink:type="simple">sc</abbrev><sub>1</sub>, r<sub>1</sub>, and r<sub>1+2</sub> obscured by topography/ pigmentation though r<sub>1</sub> and r<sub>1+2</sub> with mottled magenta and green, though this may or may not be visible. Cells r<sub>3</sub> and r<sub>4</sub> mostly magenta with a ribbon of light green on apical edge of r<sub>3</sub>. A magenta band starts in r<sub>3</sub> and following the posterior wing margin to at least cell <abbrev xmlns:xlink="http://www.w3.org/1999/xlink" xlink:title="anterior cubitus cell" id="ABBRID0EAGBI" xlink:type="simple">cua</abbrev>. Cells r<sub>5</sub> to m<sub>4</sub> and d forming a large, light green circle with the outer margins of the outer cells continuing the magenta strip at the margins. Cell <abbrev xmlns:xlink="http://www.w3.org/1999/xlink" xlink:title="anterior cubitus cell" id="ABBRID0EIGBI" xlink:type="simple">cua</abbrev> and <abbrev xmlns:xlink="http://www.w3.org/1999/xlink" xlink:title="posterior cubitus cell" id="ABBRID0EMGBI" xlink:type="simple">cup</abbrev> with a light green oval centered over <abbrev xmlns:xlink="http://www.w3.org/1999/xlink" xlink:title="posterior cubitus vein" id="ABBRID0EQGBI" xlink:type="simple">CuP</abbrev> and surrounded by magenta. Cells <abbrev xmlns:xlink="http://www.w3.org/1999/xlink" xlink:title="basal medial cell" id="ABBRID0EUGBI" xlink:type="simple">bm</abbrev> and <abbrev xmlns:xlink="http://www.w3.org/1999/xlink" xlink:title="basal radial cell" id="ABBRID0EYGBI" xlink:type="simple">br</abbrev> mostly magenta with the basal sections green.</p></tp:treatment-sec><tp:treatment-sec sec-type="description" id="SECID0E3GBI"><title>Male description</title><p><bold>(Fig. <xref ref-type="fig" rid="F5">5B</xref>).</bold> Similar to female with the following exceptions: Cell r<sub>4</sub> green/yellow, all m and d cells a deep magenta/purple at center, followed by a thin ring of blue, green, and yellow at the margins. The band following the posterior margin yellow, spot centered on <abbrev xmlns:xlink="http://www.w3.org/1999/xlink" xlink:title="anterior cubitus vein" id="ABBRID0ELHBI" xlink:type="simple">CuA</abbrev> with magenta center encircled by concentric blue, green, yellow, and magenta bands. Cell a<sub>1</sub> as in female but magenta reduced. Cell <abbrev xmlns:xlink="http://www.w3.org/1999/xlink" xlink:title="basal medial cell" id="ABBRID0ERHBI" xlink:type="simple">bm</abbrev> as in female but color inverted.</p></tp:treatment-sec><tp:treatment-sec sec-type="notes" id="SECID0EVHBI"><title>Notes.</title><p>Color but not pattern is dimorphic, and males are distinct in having a bright blue spot centered in the m cells while females lack almost any blue coloration, instead having the spot green. The same is the case with the spots on <abbrev xmlns:xlink="http://www.w3.org/1999/xlink" xlink:title="anterior cubitus cell" id="ABBRID0E2HBI" xlink:type="simple">cua</abbrev> and <abbrev xmlns:xlink="http://www.w3.org/1999/xlink" xlink:title="posterior cubitus cell" id="ABBRID0E6HBI" xlink:type="simple">cup</abbrev>. In males, these blue patches are in stark relief to the magenta/green of the wing.</p><sec sec-type="Family Tipulidae" id="SECID0EDIBI"><title>Family <tp:taxon-name><tp:taxon-name-part taxon-name-part-type="family">Tipulidae</tp:taxon-name-part></tp:taxon-name></title></sec></tp:treatment-sec></tp:taxon-treatment>
