# Supplementary material for: ﻿Wing interference patterns are consistent and sexually dimorphic in the four families of crane flies (Diptera, Tipuloidea)
Source: Zookeys. 2022 Jan 5;1080:1356–2163. doi: 10.3897/zookeys.1080.69060 (PMC8755705; doi:10.3897/zookeys.1080.69060)
Supplement: XML Treatment for Dolichopeza obscura [file zookeys.1080.69060-treatment6.xml]

<!DOCTYPE tp:taxon-treatment
  PUBLIC "-//TaxonX//DTD Taxonomic Treatment Publishing DTD v0 20100105//EN" "tax-treatment-NSO.dtd">
<tp:taxon-treatment xmlns:tp="http://www.plazi.org/taxpub"><tp:treatment-meta><kwd-group><label>Taxon classification</label><kwd>
                <named-content content-type="kingdom">Animalia</named-content>
              </kwd><kwd>
                <named-content content-type="order">Diptera</named-content>
              </kwd><kwd>
                <named-content content-type="family">Cylindrotomidae</named-content>
              </kwd></kwd-group><mixed-citation publication-type="journal"><person-group><name><surname>Conrow</surname><given-names>Robert T.</given-names></name><name><surname>Gelhaus</surname><given-names>Jon K.</given-names></name></person-group><article-title>﻿Wing interference patterns are consistent and sexually dimorphic in the four families of crane flies (<tp:taxon-name><tp:taxon-name-part taxon-name-part-type="order">Diptera</tp:taxon-name-part></tp:taxon-name>, <tp:taxon-name><tp:taxon-name-part taxon-name-part-type="superfamily">Tipuloidea</tp:taxon-name-part></tp:taxon-name>)</article-title><source>Zookeys</source><day>05</day><month>01</month><year>2022</year><volume>1080</volume><fpage>1356</fpage><lpage>163</lpage><pub-id pub-id-type="doi">10.3897/zookeys.1080.69060</pub-id></mixed-citation></tp:treatment-meta><tp:nomenclature><label>﻿</label><tp:taxon-name>
              <object-id xmlns:xlink="http://www.w3.org/1999/xlink" content-type="arpha" xlink:type="simple">416F1963-60FA-5023-9CAE-8BC63CF177B6</object-id>
              <tp:taxon-name-part taxon-name-part-type="genus" reg="Dolichopeza">Dolichopeza</tp:taxon-name-part>
              <tp:taxon-name-part taxon-name-part-type="species" reg="obscura">obscura</tp:taxon-name-part>
            </tp:taxon-name><tp:taxon-authority>(Johnson, 1909)</tp:taxon-authority><xref ref-type="fig" rid="F5">Fig. 5</xref></tp:nomenclature><tp:treatment-sec sec-type="General appearance" id="SECID0EVJBI"><title>General appearance.</title><p>Sexually dimorphic. Bright and colorful galactiform patterns with striatiform near the base. Three large magenta striations starting near wing origin, two of which terminate at the cord, the anterior-most band continues to the margin. Two large blue to purple-magenta spots near posterior margin, otherwise wing cells green with faint blue centers and sometimes magenta lining the margins.</p></tp:treatment-sec><tp:treatment-sec sec-type="description" id="SECID0E1JBI"><title>Female description</title><p><bold>(Fig. <xref ref-type="fig" rid="F5">5C</xref>).</bold> Cells c and <abbrev xmlns:xlink="http://www.w3.org/1999/xlink" xlink:title="subcostal cell" id="ABBRID0EHKBI" xlink:type="simple">sc</abbrev> with deep ridges/baffles but with spots of magenta and green (not visible in Fig. <xref ref-type="fig" rid="F5">5C</xref>). Cells r<sub>3</sub> and r<sub>4+5</sub> mostly green with a magenta striation through the middle of each cell. All m cells as well as cell d with large blue/purple spots in the center that transition to green, followed by concentric rings of yellow and magenta to the margins that gives the effect of a rusty brown <abbrev xmlns:xlink="http://www.w3.org/1999/xlink" xlink:title="Wing Interference pattern" id="ABBRID0ETKBI" xlink:type="simple">WIP</abbrev>. Cells <abbrev xmlns:xlink="http://www.w3.org/1999/xlink" xlink:title="anterior cubitus cell" id="ABBRID0EXKBI" xlink:type="simple">cua</abbrev> and <abbrev xmlns:xlink="http://www.w3.org/1999/xlink" xlink:title="posterior cubitus cell" id="ABBRID0E2KBI" xlink:type="simple">cup</abbrev> with a magenta spot that forms on either side of vein <abbrev xmlns:xlink="http://www.w3.org/1999/xlink" xlink:title="posterior cubitus vein" id="ABBRID0E6KBI" xlink:type="simple">CuP</abbrev>, close to where the vein reaches the margin. The magenta bleeds into both cells, transitioning to blue/purple, then green, and finally yellow near the basal edge of the cell. This “spot” occupies most of the distal portion of the cells. Cell a<sub>1</sub> with a large magenta spot in the center, surrounded by concentric rings of blue/purple, green, yellow, and magenta touching the margins. Cells <abbrev xmlns:xlink="http://www.w3.org/1999/xlink" xlink:title="basal medial cell" id="ABBRID0EFLBI" xlink:type="simple">bm</abbrev> and <abbrev xmlns:xlink="http://www.w3.org/1999/xlink" xlink:title="basal radial cell" id="ABBRID0EJLBI" xlink:type="simple">br</abbrev> with three striations running parallel to M and <abbrev xmlns:xlink="http://www.w3.org/1999/xlink" xlink:title="anterior cubitus vein" id="ABBRID0ENLBI" xlink:type="simple">CuA</abbrev>, respectively. The striations from posterior to anterior are green, magenta, and yellow. A blue streak parallels M in <abbrev xmlns:xlink="http://www.w3.org/1999/xlink" xlink:title="basal medial cell" id="ABBRID0ERLBI" xlink:type="simple">bm</abbrev>,</p></tp:treatment-sec><tp:treatment-sec sec-type="description" id="SECID0EVLBI"><title>Male description</title><p><bold>(Fig. <xref ref-type="fig" rid="F5">5D</xref>).</bold> As in the female with the following exceptions: Cells r<sub>5</sub> and m<sub>1</sub> to m<sub>4</sub> with magenta and blue/ purple centers reduced to small spots. Magenta spot between <abbrev xmlns:xlink="http://www.w3.org/1999/xlink" xlink:title="anterior cubitus cell" id="ABBRID0EIMBI" xlink:type="simple">cua</abbrev> and <abbrev xmlns:xlink="http://www.w3.org/1999/xlink" xlink:title="posterior cubitus cell" id="ABBRID0EMMBI" xlink:type="simple">cup</abbrev> expanded, filling more than half the distal halves of the cells. The magenta spot in cell a<sub>1</sub> is similarly expanded, with only a small band of green/yellow at the margins. The blue streak in <abbrev xmlns:xlink="http://www.w3.org/1999/xlink" xlink:title="basal radial cell" id="ABBRID0ESMBI" xlink:type="simple">br</abbrev> is expanded to a large blue/purple striation situated apically from the yellow band.</p></tp:treatment-sec><tp:treatment-sec sec-type="notes" id="SECID0EWMBI"><title>Notes.</title><p>Much like <italic><tp:taxon-name><tp:taxon-name-part taxon-name-part-type="genus" reg="Cylindrotoma">C.</tp:taxon-name-part><tp:taxon-name-part taxon-name-part-type="species" reg="distinctissima">distinctissima</tp:taxon-name-part></tp:taxon-name></italic>, it is unclear if the differences in <italic><tp:taxon-name><tp:taxon-name-part taxon-name-part-type="genus" reg="Dolichopeza">D.</tp:taxon-name-part><tp:taxon-name-part taxon-name-part-type="species" reg="obscura">obscura</tp:taxon-name-part></tp:taxon-name></italic> are due to plasticity or true sexual dimorphism. The pattern and most colors are identical, though the differences in the male (noted above) do appear more substantial, we still consider this species to lack sexually dimorphic <abbrev xmlns:xlink="http://www.w3.org/1999/xlink" xlink:title="Wing Interference pattern" id="ABBRID0ESNBI" xlink:type="simple">WIP</abbrev>.</p></tp:treatment-sec><tp:treatment-sec><!--Section generated to contain objects referenced in tp:taxon-treatment.--><fig id="F5" position="float" orientation="portrait"><object-id xmlns:xlink="http://www.w3.org/1999/xlink" content-type="doi" xlink:type="simple">10.3897/zookeys.1080.69060.figure5</object-id><object-id xmlns:xlink="http://www.w3.org/1999/xlink" content-type="arpha" xlink:type="simple">CB7C6858-40BC-5C69-8A3F-23F9710B0665</object-id><label>Figure 5.</label><caption><p>Wing Interference Pattern on excised wings of male/ female pair of two species of <tp:taxon-name><tp:taxon-name-part taxon-name-part-type="superfamily">Tipuloidea</tp:taxon-name-part></tp:taxon-name><bold>A</bold><italic><tp:taxon-name><tp:taxon-name-part taxon-name-part-type="genus" reg="Tricyphona">Tricyphona</tp:taxon-name-part><tp:taxon-name-part taxon-name-part-type="species" reg="inconstans">inconstans</tp:taxon-name-part><tp:taxon-name-part taxon-name-part-type="subspecies" reg="inconstans">inconstans</tp:taxon-name-part></tp:taxon-name></italic> female <bold>B</bold><italic><tp:taxon-name><tp:taxon-name-part taxon-name-part-type="genus" reg="Tricyphona">Tricyphona</tp:taxon-name-part><tp:taxon-name-part taxon-name-part-type="species" reg="inconstans">inconstans</tp:taxon-name-part><tp:taxon-name-part taxon-name-part-type="subspecies" reg="inconstans">inconstans</tp:taxon-name-part></tp:taxon-name></italic> male <bold>C</bold><italic><tp:taxon-name><tp:taxon-name-part taxon-name-part-type="genus" reg="Dolichopeza">Dolichopeza</tp:taxon-name-part><tp:taxon-name-part taxon-name-part-type="species" reg="obscura">obscura</tp:taxon-name-part></tp:taxon-name></italic> female <bold>D</bold><italic><tp:taxon-name><tp:taxon-name-part taxon-name-part-type="genus" reg="Dolichopeza">Dolichopeza</tp:taxon-name-part><tp:taxon-name-part taxon-name-part-type="species" reg="obscura">obscura</tp:taxon-name-part></tp:taxon-name></italic> male. Scale bars: 1.0 mm.</p></caption><graphic xmlns:xlink="http://www.w3.org/1999/xlink" xlink:href="zookeys-1080-135-g005.jpg" position="float" orientation="portrait" xlink:type="simple" id="oo_630012.jpg"><uri content-type="original_file" xlink:type="simple">https://binary.pensoft.net/fig/630012</uri></graphic></fig></tp:treatment-sec></tp:taxon-treatment>
