# Supplementary material for: ﻿Wing interference patterns are consistent and sexually dimorphic in the four families of crane flies (Diptera, Tipuloidea)
Source: Zookeys. 2022 Jan 5;1080:1356–2163. doi: 10.3897/zookeys.1080.69060 (PMC8755705; doi:10.3897/zookeys.1080.69060)
Supplement: XML Treatment for Brachypremna dispellens [file zookeys.1080.69060-treatment7.xml]

<!DOCTYPE tp:taxon-treatment
  PUBLIC "-//TaxonX//DTD Taxonomic Treatment Publishing DTD v0 20100105//EN" "tax-treatment-NSO.dtd">
<tp:taxon-treatment xmlns:tp="http://www.plazi.org/taxpub"><tp:treatment-meta><kwd-group><label>Taxon classification</label><kwd>
                <named-content content-type="kingdom">Animalia</named-content>
              </kwd><kwd>
                <named-content content-type="order">Diptera</named-content>
              </kwd><kwd>
                <named-content content-type="family">Cylindrotomidae</named-content>
              </kwd></kwd-group><mixed-citation publication-type="journal"><person-group><name><surname>Conrow</surname><given-names>Robert T.</given-names></name><name><surname>Gelhaus</surname><given-names>Jon K.</given-names></name></person-group><article-title>﻿Wing interference patterns are consistent and sexually dimorphic in the four families of crane flies (<tp:taxon-name><tp:taxon-name-part taxon-name-part-type="order">Diptera</tp:taxon-name-part></tp:taxon-name>, <tp:taxon-name><tp:taxon-name-part taxon-name-part-type="superfamily">Tipuloidea</tp:taxon-name-part></tp:taxon-name>)</article-title><source>Zookeys</source><day>05</day><month>01</month><year>2022</year><volume>1080</volume><fpage>1356</fpage><lpage>163</lpage><pub-id pub-id-type="doi">10.3897/zookeys.1080.69060</pub-id></mixed-citation></tp:treatment-meta><tp:nomenclature><label>﻿</label><tp:taxon-name>
              <object-id xmlns:xlink="http://www.w3.org/1999/xlink" content-type="arpha" xlink:type="simple">B88E3AB7-0377-5DF4-B4E5-73FF18F6D169</object-id>
              <tp:taxon-name-part taxon-name-part-type="genus" reg="Brachypremna">Brachypremna</tp:taxon-name-part>
              <tp:taxon-name-part taxon-name-part-type="species" reg="dispellens">dispellens</tp:taxon-name-part>
            </tp:taxon-name><tp:taxon-authority>(Walker, 1861)</tp:taxon-authority><xref ref-type="fig" rid="F6">Fig. 6</xref></tp:nomenclature><tp:treatment-sec sec-type="General appearance" id="SECID0E6OBI"><title>General appearance.</title><p>Sexually dimorphic. Females with green and magenta striations before the cord and cells with green centers and magenta edges beyond the cord. Males have nearly identical patterns, but all instances of magenta and green are inverted. Cells beyond the cord galactiform.</p><fig id="F6" position="float" orientation="portrait"><object-id xmlns:xlink="http://www.w3.org/1999/xlink" content-type="doi" xlink:type="simple">10.3897/zookeys.1080.69060.figure6</object-id><object-id xmlns:xlink="http://www.w3.org/1999/xlink" content-type="arpha" xlink:type="simple">B614A515-7FD2-5F0B-A7C1-FE988CDEB7B1</object-id><label>Figure 6.</label><caption><p>Wing Interference Pattern on excised wings of male/ female pair of two species of <tp:taxon-name><tp:taxon-name-part taxon-name-part-type="superfamily">Tipuloidea</tp:taxon-name-part></tp:taxon-name><bold>A</bold><italic><tp:taxon-name><tp:taxon-name-part taxon-name-part-type="genus" reg="Brachypremna">Brachypremna</tp:taxon-name-part><tp:taxon-name-part taxon-name-part-type="species" reg="dispellens">dispellens</tp:taxon-name-part></tp:taxon-name></italic> female <bold>B</bold><italic><tp:taxon-name><tp:taxon-name-part taxon-name-part-type="genus" reg="Brachypremna">Brachypremna</tp:taxon-name-part><tp:taxon-name-part taxon-name-part-type="species" reg="dispellens">dispellens</tp:taxon-name-part></tp:taxon-name></italic> male <bold>C</bold><italic><tp:taxon-name><tp:taxon-name-part taxon-name-part-type="genus" reg="Holorusia">Holorusia</tp:taxon-name-part><tp:taxon-name-part taxon-name-part-type="species" reg="hespera">hespera</tp:taxon-name-part></tp:taxon-name></italic> female <bold>D</bold><italic><tp:taxon-name><tp:taxon-name-part taxon-name-part-type="genus" reg="Holorusia">Holorusia</tp:taxon-name-part><tp:taxon-name-part taxon-name-part-type="species" reg="hespera">hespera</tp:taxon-name-part></tp:taxon-name></italic> male. Scale bars: 1.0 mm (<bold>A, B</bold>), 1.0 cm (<bold>C, D</bold>).</p></caption><graphic xmlns:xlink="http://www.w3.org/1999/xlink" xlink:href="zookeys-1080-135-g006.jpg" position="float" orientation="portrait" xlink:type="simple" id="oo_630013.jpg"><uri content-type="original_file" xlink:type="simple">https://binary.pensoft.net/fig/630013</uri></graphic></fig></tp:treatment-sec><tp:treatment-sec sec-type="description" id="SECID0EORBI"><title>Female description</title><p><bold>(Fig. <xref ref-type="fig" rid="F6">6A</xref>).</bold> Cells c and <abbrev xmlns:xlink="http://www.w3.org/1999/xlink" xlink:title="subcostal cell" id="ABBRID0E2RBI" xlink:type="simple">sc</abbrev> obscured by ridging/thickness of wing, though small patches of magenta or green may show through (not visible in Fig. <xref ref-type="fig" rid="F6">6A</xref>). Cells <abbrev xmlns:xlink="http://www.w3.org/1999/xlink" xlink:title="subcostal cell" id="ABBRID0EDSBI" xlink:type="simple">sc</abbrev><sub>1</sub>, <abbrev xmlns:xlink="http://www.w3.org/1999/xlink" xlink:title="subcostal cell" id="ABBRID0EISBI" xlink:type="simple">sc</abbrev><sub>2</sub>, and distal half of r<sub>1</sub> with <abbrev xmlns:xlink="http://www.w3.org/1999/xlink" xlink:title="Wing Interference pattern" id="ABBRID0EPSBI" xlink:type="simple">WIP</abbrev> obscured by pterostigma; proximal half of r<sub>1</sub> with green center ridged by magenta. Cell r<sub>1+2</sub> with magenta center surrounded by green. Cell r<sub>3</sub> with a similar pattern as r<sub>1+2</sub>, though pattern is more striated in r<sub>3</sub>. Cells r<sub>4+5</sub>, m<sub>1</sub> to m<sub>4</sub>, <abbrev xmlns:xlink="http://www.w3.org/1999/xlink" xlink:title="anterior cubitus cell" id="ABBRID0EDTBI" xlink:type="simple">cua</abbrev>, <abbrev xmlns:xlink="http://www.w3.org/1999/xlink" xlink:title="basal radial cell" id="ABBRID0EHTBI" xlink:type="simple">br</abbrev>, and d with center green and magenta lining the margin of each cell, though magenta can be broken or uneven and invade the green region. Cells a<sub>1</sub>, <abbrev xmlns:xlink="http://www.w3.org/1999/xlink" xlink:title="posterior cubitus cell" id="ABBRID0ENTBI" xlink:type="simple">cup</abbrev>, <abbrev xmlns:xlink="http://www.w3.org/1999/xlink" xlink:title="anterior cubitus cell" id="ABBRID0ERTBI" xlink:type="simple">cua</abbrev>, and <abbrev xmlns:xlink="http://www.w3.org/1999/xlink" xlink:title="basal medial cell" id="ABBRID0EVTBI" xlink:type="simple">bm</abbrev> with magenta center and green edging the margin, can also be broken or invading the magenta region.</p></tp:treatment-sec><tp:treatment-sec sec-type="description" id="SECID0EZTBI"><title>Male description</title><p><bold>(Fig. <xref ref-type="fig" rid="F6">6B</xref>).</bold> As in the female wing with the following differences: All r cells with green center and magenta edging the margin; patterns as in female. All m cells, <abbrev xmlns:xlink="http://www.w3.org/1999/xlink" xlink:title="anterior cubitus cell" id="ABBRID0EGUBI" xlink:type="simple">cua</abbrev>, and a<sub>1</sub> with center magenta and green invading the magenta region; patterns as in female. Cells <abbrev xmlns:xlink="http://www.w3.org/1999/xlink" xlink:title="posterior cubitus cell" id="ABBRID0EMUBI" xlink:type="simple">cup</abbrev>, <abbrev xmlns:xlink="http://www.w3.org/1999/xlink" xlink:title="basal medial cell" id="ABBRID0EQUBI" xlink:type="simple">bm</abbrev>, and <abbrev xmlns:xlink="http://www.w3.org/1999/xlink" xlink:title="basal radial cell" id="ABBRID0EUUBI" xlink:type="simple">br</abbrev> with green centers and magenta edging margins; patterns as in female.</p></tp:treatment-sec><tp:treatment-sec sec-type="notes" id="SECID0EYUBI"><title>Notes.</title><p>This is the clearest example in the taxa studied where the <abbrev xmlns:xlink="http://www.w3.org/1999/xlink" xlink:title="Wing Interference pattern" id="ABBRID0E5UBI" xlink:type="simple">WIP</abbrev> patterns are identical between males and females but with the magenta and green regions inverted almost exactly.</p></tp:treatment-sec></tp:taxon-treatment>
