# Supplementary material for: ﻿Wing interference patterns are consistent and sexually dimorphic in the four families of crane flies (Diptera, Tipuloidea)
Source: Zookeys. 2022 Jan 5;1080:1356–2163. doi: 10.3897/zookeys.1080.69060 (PMC8755705; doi:10.3897/zookeys.1080.69060)
Supplement: XML Treatment for Holorusia hespera [file zookeys.1080.69060-treatment8.xml]

<!DOCTYPE tp:taxon-treatment
  PUBLIC "-//TaxonX//DTD Taxonomic Treatment Publishing DTD v0 20100105//EN" "tax-treatment-NSO.dtd">
<tp:taxon-treatment xmlns:tp="http://www.plazi.org/taxpub"><tp:treatment-meta><kwd-group><label>Taxon classification</label><kwd>
                <named-content content-type="kingdom">Animalia</named-content>
              </kwd><kwd>
                <named-content content-type="order">Diptera</named-content>
              </kwd><kwd>
                <named-content content-type="family">Cylindrotomidae</named-content>
              </kwd></kwd-group><mixed-citation publication-type="journal"><person-group><name><surname>Conrow</surname><given-names>Robert T.</given-names></name><name><surname>Gelhaus</surname><given-names>Jon K.</given-names></name></person-group><article-title>﻿Wing interference patterns are consistent and sexually dimorphic in the four families of crane flies (<tp:taxon-name><tp:taxon-name-part taxon-name-part-type="order">Diptera</tp:taxon-name-part></tp:taxon-name>, <tp:taxon-name><tp:taxon-name-part taxon-name-part-type="superfamily">Tipuloidea</tp:taxon-name-part></tp:taxon-name>)</article-title><source>Zookeys</source><day>05</day><month>01</month><year>2022</year><volume>1080</volume><fpage>1356</fpage><lpage>163</lpage><pub-id pub-id-type="doi">10.3897/zookeys.1080.69060</pub-id></mixed-citation></tp:treatment-meta><tp:nomenclature><label>﻿</label><tp:taxon-name>
              <object-id xmlns:xlink="http://www.w3.org/1999/xlink" content-type="arpha" xlink:type="simple">44B49904-C99E-52C2-82E5-233FD8D4543E</object-id>
              <tp:taxon-name-part taxon-name-part-type="genus" reg="Holorusia">Holorusia</tp:taxon-name-part>
              <tp:taxon-name-part taxon-name-part-type="species" reg="hespera">hespera</tp:taxon-name-part>
            </tp:taxon-name><tp:taxon-authority>Arnaud &amp; Byers, 1990</tp:taxon-authority><xref ref-type="fig" rid="F6">Fig. 6</xref></tp:nomenclature><tp:treatment-sec sec-type="General appearance" id="SECID0ELWBI"><title>General appearance.</title><p><abbrev xmlns:xlink="http://www.w3.org/1999/xlink" xlink:title="Wing Interference pattern" id="ABBRID0ERWBI" xlink:type="simple">WIP</abbrev> absent. Appearance is a glossy opaque amber color.</p></tp:treatment-sec><tp:treatment-sec sec-type="description" id="SECID0EVWBI"><title>Female description</title><p><bold>(Fig. <xref ref-type="fig" rid="F6">6C</xref>).</bold> Wing lacks any <abbrev xmlns:xlink="http://www.w3.org/1999/xlink" xlink:title="Wing Interference pattern" id="ABBRID0ECXBI" xlink:type="simple">WIP</abbrev>. All cells are a uniform tan-amber in pigment, but no interference pattern is transmitted. Wing surface is heavily textured and ridging and folds are visible across the surface of the wing.</p></tp:treatment-sec><tp:treatment-sec sec-type="description" id="SECID0EGXBI"><title>Male description</title><p><bold>(Fig. <xref ref-type="fig" rid="F6">6D</xref>)</bold>. Wing is similar to female and lacks any <abbrev xmlns:xlink="http://www.w3.org/1999/xlink" xlink:title="Wing Interference pattern" id="ABBRID0ETXBI" xlink:type="simple">WIP</abbrev>.</p></tp:treatment-sec><tp:treatment-sec sec-type="notes" id="SECID0EXXBI"><title>Notes.</title><p>As noted in <xref ref-type="bibr" rid="B31">Shevtsova et al. (2011)</xref> WIPs become obscured as wing thickness approaches 1500 nm. While we did not measure the thickness of wings for this study, the size of <italic><tp:taxon-name><tp:taxon-name-part taxon-name-part-type="genus" reg="Holorusia">H.</tp:taxon-name-part><tp:taxon-name-part taxon-name-part-type="species" reg="hespera">hespera</tp:taxon-name-part></tp:taxon-name></italic> suggests the thickness of the wing is a likely reason for the absence of <abbrev xmlns:xlink="http://www.w3.org/1999/xlink" xlink:title="Wing Interference pattern" id="ABBRID0EMYBI" xlink:type="simple">WIP</abbrev>.</p></tp:treatment-sec><tp:treatment-sec><!--Section generated to contain objects referenced in tp:taxon-treatment.--><fig id="F6" position="float" orientation="portrait"><object-id xmlns:xlink="http://www.w3.org/1999/xlink" content-type="doi" xlink:type="simple">10.3897/zookeys.1080.69060.figure6</object-id><object-id xmlns:xlink="http://www.w3.org/1999/xlink" content-type="arpha" xlink:type="simple">B614A515-7FD2-5F0B-A7C1-FE988CDEB7B1</object-id><label>Figure 6.</label><caption><p>Wing Interference Pattern on excised wings of male/ female pair of two species of <tp:taxon-name><tp:taxon-name-part taxon-name-part-type="superfamily">Tipuloidea</tp:taxon-name-part></tp:taxon-name><bold>A</bold><italic><tp:taxon-name><tp:taxon-name-part taxon-name-part-type="genus" reg="Brachypremna">Brachypremna</tp:taxon-name-part><tp:taxon-name-part taxon-name-part-type="species" reg="dispellens">dispellens</tp:taxon-name-part></tp:taxon-name></italic> female <bold>B</bold><italic><tp:taxon-name><tp:taxon-name-part taxon-name-part-type="genus" reg="Brachypremna">Brachypremna</tp:taxon-name-part><tp:taxon-name-part taxon-name-part-type="species" reg="dispellens">dispellens</tp:taxon-name-part></tp:taxon-name></italic> male <bold>C</bold><italic><tp:taxon-name><tp:taxon-name-part taxon-name-part-type="genus" reg="Holorusia">Holorusia</tp:taxon-name-part><tp:taxon-name-part taxon-name-part-type="species" reg="hespera">hespera</tp:taxon-name-part></tp:taxon-name></italic> female <bold>D</bold><italic><tp:taxon-name><tp:taxon-name-part taxon-name-part-type="genus" reg="Holorusia">Holorusia</tp:taxon-name-part><tp:taxon-name-part taxon-name-part-type="species" reg="hespera">hespera</tp:taxon-name-part></tp:taxon-name></italic> male. Scale bars: 1.0 mm (<bold>A, B</bold>), 1.0 cm (<bold>C, D</bold>).</p></caption><graphic xmlns:xlink="http://www.w3.org/1999/xlink" xlink:href="zookeys-1080-135-g006.jpg" position="float" orientation="portrait" xlink:type="simple" id="oo_630013.jpg"><uri content-type="original_file" xlink:type="simple">https://binary.pensoft.net/fig/630013</uri></graphic></fig></tp:treatment-sec><ref-list><ref id="B31"><mixed-citation xmlns:xlink="http://www.w3.org/1999/xlink" xlink:type="simple"><person-group><name name-style="western"><surname>Shevtsova</surname><given-names>E</given-names></name><name name-style="western"><surname>Hansson</surname><given-names>C</given-names></name><name name-style="western"><surname>Janzen</surname><given-names>DH</given-names></name><name name-style="western"><surname>Jostein</surname><given-names>K</given-names></name></person-group> (<year>2011</year>) <article-title>Stable structural patterns displayed on transparent insect wings.</article-title><source>Proceedings of the National Academy of Sciences of the United States of America</source><volume>108</volume>(<issue>2</issue>): <fpage>668</fpage>–<lpage>673</lpage>. <ext-link xlink:type="simple" ext-link-type="doi" xlink:href="10.1073/pnas.1017393108">https://doi.org/10.1073/pnas.1017393108</ext-link></mixed-citation></ref></ref-list></tp:taxon-treatment>
