# Supplementary material for: ﻿Wing interference patterns are consistent and sexually dimorphic in the four families of crane flies (Diptera, Tipuloidea)
Source: Zookeys. 2022 Jan 5;1080:1356–2163. doi: 10.3897/zookeys.1080.69060 (PMC8755705; doi:10.3897/zookeys.1080.69060)
Supplement: XML Treatment for Nephrotoma ferruginea [file zookeys.1080.69060-treatment9.xml]

<!DOCTYPE tp:taxon-treatment
  PUBLIC "-//TaxonX//DTD Taxonomic Treatment Publishing DTD v0 20100105//EN" "tax-treatment-NSO.dtd">
<tp:taxon-treatment xmlns:tp="http://www.plazi.org/taxpub"><tp:treatment-meta><kwd-group><label>Taxon classification</label><kwd>
                <named-content content-type="kingdom">Animalia</named-content>
              </kwd><kwd>
                <named-content content-type="order">Diptera</named-content>
              </kwd><kwd>
                <named-content content-type="family">Cylindrotomidae</named-content>
              </kwd></kwd-group><mixed-citation publication-type="journal"><person-group><name><surname>Conrow</surname><given-names>Robert T.</given-names></name><name><surname>Gelhaus</surname><given-names>Jon K.</given-names></name></person-group><article-title>﻿Wing interference patterns are consistent and sexually dimorphic in the four families of crane flies (<tp:taxon-name><tp:taxon-name-part taxon-name-part-type="order">Diptera</tp:taxon-name-part></tp:taxon-name>, <tp:taxon-name><tp:taxon-name-part taxon-name-part-type="superfamily">Tipuloidea</tp:taxon-name-part></tp:taxon-name>)</article-title><source>Zookeys</source><day>05</day><month>01</month><year>2022</year><volume>1080</volume><fpage>1356</fpage><lpage>163</lpage><pub-id pub-id-type="doi">10.3897/zookeys.1080.69060</pub-id></mixed-citation></tp:treatment-meta><tp:nomenclature><label>﻿</label><tp:taxon-name>
              <object-id xmlns:xlink="http://www.w3.org/1999/xlink" content-type="arpha" xlink:type="simple">394EC9D2-6327-5E94-AC9A-52FFFC95F07E</object-id>
              <tp:taxon-name-part taxon-name-part-type="genus" reg="Nephrotoma">Nephrotoma</tp:taxon-name-part>
              <tp:taxon-name-part taxon-name-part-type="species" reg="ferruginea">ferruginea</tp:taxon-name-part>
            </tp:taxon-name><tp:taxon-authority>(Fabricius, 1805)</tp:taxon-authority><xref ref-type="fig" rid="F7">Fig. 7</xref></tp:nomenclature><tp:treatment-sec sec-type="General appearance" id="SECID0EZZBI"><title>General appearance.</title><p>Sexually dimorphic. Pattern is striatiform but cells beyond the cord campiform green with magenta spots and striations. Both sexes with four large magenta striations starting near the origin and terminating at the cord; the anterior-most striations continue past the cord to near the margin; magenta striations are larger and brighter in males. Wings have a glossy sheen to them that causes the <abbrev xmlns:xlink="http://www.w3.org/1999/xlink" xlink:title="Wing Interference pattern" id="ABBRID0E6ZBI" xlink:type="simple">WIP</abbrev> to seem slightly washed out or glass-like.</p><fig id="F7" position="float" orientation="portrait"><object-id xmlns:xlink="http://www.w3.org/1999/xlink" content-type="doi" xlink:type="simple">10.3897/zookeys.1080.69060.figure7</object-id><object-id xmlns:xlink="http://www.w3.org/1999/xlink" content-type="arpha" xlink:type="simple">4756C890-B770-55E8-B98A-565C31AE53A6</object-id><label>Figure 7.</label><caption><p>Wing Interference Pattern on excised wings of male/ female pair of two species of <tp:taxon-name><tp:taxon-name-part taxon-name-part-type="superfamily">Tipuloidea</tp:taxon-name-part></tp:taxon-name><bold>A</bold><italic><tp:taxon-name><tp:taxon-name-part taxon-name-part-type="genus" reg="Nephrotoma">Nephrotoma</tp:taxon-name-part><tp:taxon-name-part taxon-name-part-type="species" reg="ferruguina">ferruguina</tp:taxon-name-part></tp:taxon-name></italic> female <bold>B</bold><italic><tp:taxon-name><tp:taxon-name-part taxon-name-part-type="genus" reg="Nephrotoma">Nephrotoma</tp:taxon-name-part><tp:taxon-name-part taxon-name-part-type="species" reg="ferruguina">ferruguina</tp:taxon-name-part></tp:taxon-name></italic> male <bold>C</bold><italic><tp:taxon-name><tp:taxon-name-part taxon-name-part-type="genus" reg="Nephrotoma">Nephrotoma</tp:taxon-name-part><tp:taxon-name-part taxon-name-part-type="species" reg="macrocera">macrocera</tp:taxon-name-part></tp:taxon-name></italic> female <bold>D</bold><italic><tp:taxon-name><tp:taxon-name-part taxon-name-part-type="genus" reg="Nephrotoma">Nephrotoma</tp:taxon-name-part><tp:taxon-name-part taxon-name-part-type="species" reg="macrocera">macrocera</tp:taxon-name-part></tp:taxon-name></italic> male <bold>E</bold><italic><tp:taxon-name><tp:taxon-name-part taxon-name-part-type="genus" reg="Nephrotoma">Nephrotoma</tp:taxon-name-part><tp:taxon-name-part taxon-name-part-type="species" reg="virscens">virscens</tp:taxon-name-part></tp:taxon-name></italic> female <bold>F</bold><italic><tp:taxon-name><tp:taxon-name-part taxon-name-part-type="genus" reg="Nephrotoma">Nephrotoma</tp:taxon-name-part><tp:taxon-name-part taxon-name-part-type="species" reg="virscens">virscens</tp:taxon-name-part></tp:taxon-name></italic> male. Scale bars: 1.0 mm.</p></caption><graphic xmlns:xlink="http://www.w3.org/1999/xlink" xlink:href="zookeys-1080-135-g007.jpg" position="float" orientation="portrait" xlink:type="simple" id="oo_630014.jpg"><uri content-type="original_file" xlink:type="simple">https://binary.pensoft.net/fig/630014</uri></graphic></fig></tp:treatment-sec><tp:treatment-sec sec-type="description" id="SECID0ED4BI"><title>Female description</title><p><bold>(Fig. <xref ref-type="fig" rid="F7">7A</xref>).</bold> Cells c, <abbrev xmlns:xlink="http://www.w3.org/1999/xlink" xlink:title="subcostal cell" id="ABBRID0EQ4BI" xlink:type="simple">sc</abbrev>, r<sub>1</sub>, and r<sub>1+2</sub> obscured by topography and pigment. Cell r<sub>3</sub> green-magenta band near the center. Cell r<sub>4</sub> with most of the center magenta and green to the margins; a small striation breaks vein R<sub>5</sub> and enters r<sub>5</sub>, ending at the wing margin near the end of vein M<sub>1</sub>. Cells r<sub>5</sub>, m<sub>1</sub> to m<sub>3</sub>, and d solidly green, with small flares of magenta at the margins; cell m<sub>4</sub> with a magenta spot in the center and green to the margins. All basal cells green with magenta striations following veins.</p></tp:treatment-sec><tp:treatment-sec sec-type="description" id="SECID0EK5BI"><title>Male description</title><p><bold>(Fig. <xref ref-type="fig" rid="F7">7B</xref>).</bold> As in female but with magenta expanded anteriorly and reduced posteriorly.</p></tp:treatment-sec><tp:treatment-sec sec-type="notes" id="SECID0EX5BI"><title>Notes.</title><p><italic><tp:taxon-name><tp:taxon-name-part taxon-name-part-type="genus" reg="Nephrotoma">Nephrotoma</tp:taxon-name-part><tp:taxon-name-part taxon-name-part-type="species" reg="ferruginea">ferruginea</tp:taxon-name-part></tp:taxon-name></italic> appeared to have less intraspecific variation in <abbrev xmlns:xlink="http://www.w3.org/1999/xlink" xlink:title="Wing Interference pattern" id="ABBRID0EI6BI" xlink:type="simple">WIP</abbrev> than others based on the large number of specimens examined. Patterns are similar but colors sexually dimorphic. The <abbrev xmlns:xlink="http://www.w3.org/1999/xlink" xlink:title="Wing Interference pattern" id="ABBRID0EM6BI" xlink:type="simple">WIP</abbrev> in this species is difficult to capture as a full pattern due to natural folds in the wing and males especially can look glassy or washed-out.</p></tp:treatment-sec></tp:taxon-treatment>
