# Supplementary material for: ﻿Wing interference patterns are consistent and sexually dimorphic in the four families of crane flies (Diptera, Tipuloidea)
Source: Zookeys. 2022 Jan 5;1080:1356–2163. doi: 10.3897/zookeys.1080.69060 (PMC8755705; doi:10.3897/zookeys.1080.69060)
Supplement: XML Treatment for Nephrotoma macrocera [file zookeys.1080.69060-treatment10.xml]

<!DOCTYPE tp:taxon-treatment
  PUBLIC "-//TaxonX//DTD Taxonomic Treatment Publishing DTD v0 20100105//EN" "tax-treatment-NSO.dtd">
<tp:taxon-treatment xmlns:tp="http://www.plazi.org/taxpub"><tp:treatment-meta><kwd-group><label>Taxon classification</label><kwd>
                <named-content content-type="kingdom">Animalia</named-content>
              </kwd><kwd>
                <named-content content-type="order">Diptera</named-content>
              </kwd><kwd>
                <named-content content-type="family">Cylindrotomidae</named-content>
              </kwd></kwd-group><mixed-citation publication-type="journal"><person-group><name><surname>Conrow</surname><given-names>Robert T.</given-names></name><name><surname>Gelhaus</surname><given-names>Jon K.</given-names></name></person-group><article-title>﻿Wing interference patterns are consistent and sexually dimorphic in the four families of crane flies (<tp:taxon-name><tp:taxon-name-part taxon-name-part-type="order">Diptera</tp:taxon-name-part></tp:taxon-name>, <tp:taxon-name><tp:taxon-name-part taxon-name-part-type="superfamily">Tipuloidea</tp:taxon-name-part></tp:taxon-name>)</article-title><source>Zookeys</source><day>05</day><month>01</month><year>2022</year><volume>1080</volume><fpage>1356</fpage><lpage>163</lpage><pub-id pub-id-type="doi">10.3897/zookeys.1080.69060</pub-id></mixed-citation></tp:treatment-meta><tp:nomenclature><label>﻿</label><tp:taxon-name>
              <object-id xmlns:xlink="http://www.w3.org/1999/xlink" content-type="arpha" xlink:type="simple">41EA4912-5213-5AD3-88B1-02E832C3EB4F</object-id>
              <tp:taxon-name-part taxon-name-part-type="genus" reg="Nephrotoma">Nephrotoma</tp:taxon-name-part>
              <tp:taxon-name-part taxon-name-part-type="species" reg="macrocera">macrocera</tp:taxon-name-part>
            </tp:taxon-name><tp:taxon-authority>(Say, 1823)</tp:taxon-authority><xref ref-type="fig" rid="F7">Fig. 7</xref></tp:nomenclature><tp:treatment-sec sec-type="General appearance" id="SECID0EZACI"><title>General appearance.</title><p>Sexually dimorphic. Female wing mottled green and magenta striatiform before the cord while magenta predominates beyond. Male wing mostly green overall with a clear magenta spot centered around m cells and most of <abbrev xmlns:xlink="http://www.w3.org/1999/xlink" xlink:title="anterior cubitus cell" id="ABBRID0E6ACI" xlink:type="simple">cua</abbrev> and <abbrev xmlns:xlink="http://www.w3.org/1999/xlink" xlink:title="posterior cubitus cell" id="ABBRID0EDBCI" xlink:type="simple">cup</abbrev> magenta. Striatiform pattern with galactiform portions beyond the cord.</p></tp:treatment-sec><tp:treatment-sec sec-type="description" id="SECID0EHBCI"><title>Female description</title><p><bold>(Fig. <xref ref-type="fig" rid="F7">7C</xref>).</bold> Cells c, <abbrev xmlns:xlink="http://www.w3.org/1999/xlink" xlink:title="subcostal cell" id="ABBRID0EUBCI" xlink:type="simple">sc</abbrev>, r<sub>1</sub>, and r<sub>1+2</sub> obscured by topography and pigment. Proximal r cells mainly green with small magenta striations. Cells m<sub>1</sub> to m<sub>3</sub> and d solidly magenta, with small flares of green at the margins; cell m<sub>4</sub> green with an indistinct magenta striation stretching diagonally from the end of M<sub>4</sub> to the origin of the M-Cu cross vein. Basal cells with almost alternating magenta and green striations.</p></tp:treatment-sec><tp:treatment-sec sec-type="description" id="SECID0EECCI"><title>Male description</title><p><bold>(Fig. <xref ref-type="fig" rid="F7">7D</xref>).</bold> Cells r<sub>5</sub>, m<sub>1</sub> to m<sub>4</sub>, and d green but with a large generally oval magenta spot centered around m<sub>2</sub> and m<sub>3</sub>. Cells <abbrev xmlns:xlink="http://www.w3.org/1999/xlink" xlink:title="anterior cubitus cell" id="ABBRID0E2CCI" xlink:type="simple">cua</abbrev> and <abbrev xmlns:xlink="http://www.w3.org/1999/xlink" xlink:title="posterior cubitus cell" id="ABBRID0E6CCI" xlink:type="simple">cup</abbrev> a bold magenta with only a faint trace of green at the exterior margins of each cell. Cell a<sub>1</sub>, <abbrev xmlns:xlink="http://www.w3.org/1999/xlink" xlink:title="basal medial cell" id="ABBRID0EFDCI" xlink:type="simple">bm</abbrev>, and <abbrev xmlns:xlink="http://www.w3.org/1999/xlink" xlink:title="basal radial cell" id="ABBRID0EJDCI" xlink:type="simple">br</abbrev> much greener than female.</p></tp:treatment-sec><tp:treatment-sec sec-type="notes" id="SECID0ENDCI"><title>Notes.</title><p>Males and females are similar in that the color is predominantly green and magenta but there is some inversion of a pattern. Some cells look similar, others with color inverted, and some cells completely different between the sexes. The result is a very showy male wing with big blocks of color while the female has a more subdued, mottled look.</p></tp:treatment-sec><tp:treatment-sec><!--Section generated to contain objects referenced in tp:taxon-treatment.--><fig id="F7" position="float" orientation="portrait"><object-id xmlns:xlink="http://www.w3.org/1999/xlink" content-type="doi" xlink:type="simple">10.3897/zookeys.1080.69060.figure7</object-id><object-id xmlns:xlink="http://www.w3.org/1999/xlink" content-type="arpha" xlink:type="simple">4756C890-B770-55E8-B98A-565C31AE53A6</object-id><label>Figure 7.</label><caption><p>Wing Interference Pattern on excised wings of male/ female pair of two species of <tp:taxon-name><tp:taxon-name-part taxon-name-part-type="superfamily">Tipuloidea</tp:taxon-name-part></tp:taxon-name><bold>A</bold><italic><tp:taxon-name><tp:taxon-name-part taxon-name-part-type="genus" reg="Nephrotoma">Nephrotoma</tp:taxon-name-part><tp:taxon-name-part taxon-name-part-type="species" reg="ferruguina">ferruguina</tp:taxon-name-part></tp:taxon-name></italic> female <bold>B</bold><italic><tp:taxon-name><tp:taxon-name-part taxon-name-part-type="genus" reg="Nephrotoma">Nephrotoma</tp:taxon-name-part><tp:taxon-name-part taxon-name-part-type="species" reg="ferruguina">ferruguina</tp:taxon-name-part></tp:taxon-name></italic> male <bold>C</bold><italic><tp:taxon-name><tp:taxon-name-part taxon-name-part-type="genus" reg="Nephrotoma">Nephrotoma</tp:taxon-name-part><tp:taxon-name-part taxon-name-part-type="species" reg="macrocera">macrocera</tp:taxon-name-part></tp:taxon-name></italic> female <bold>D</bold><italic><tp:taxon-name><tp:taxon-name-part taxon-name-part-type="genus" reg="Nephrotoma">Nephrotoma</tp:taxon-name-part><tp:taxon-name-part taxon-name-part-type="species" reg="macrocera">macrocera</tp:taxon-name-part></tp:taxon-name></italic> male <bold>E</bold><italic><tp:taxon-name><tp:taxon-name-part taxon-name-part-type="genus" reg="Nephrotoma">Nephrotoma</tp:taxon-name-part><tp:taxon-name-part taxon-name-part-type="species" reg="virscens">virscens</tp:taxon-name-part></tp:taxon-name></italic> female <bold>F</bold><italic><tp:taxon-name><tp:taxon-name-part taxon-name-part-type="genus" reg="Nephrotoma">Nephrotoma</tp:taxon-name-part><tp:taxon-name-part taxon-name-part-type="species" reg="virscens">virscens</tp:taxon-name-part></tp:taxon-name></italic> male. Scale bars: 1.0 mm.</p></caption><graphic xmlns:xlink="http://www.w3.org/1999/xlink" xlink:href="zookeys-1080-135-g007.jpg" position="float" orientation="portrait" xlink:type="simple" id="oo_630014.jpg"><uri content-type="original_file" xlink:type="simple">https://binary.pensoft.net/fig/630014</uri></graphic></fig></tp:treatment-sec></tp:taxon-treatment>
