# Supplementary material for: ﻿Wing interference patterns are consistent and sexually dimorphic in the four families of crane flies (Diptera, Tipuloidea)
Source: Zookeys. 2022 Jan 5;1080:1356–2163. doi: 10.3897/zookeys.1080.69060 (PMC8755705; doi:10.3897/zookeys.1080.69060)
Supplement: XML Treatment for Nephrotoma virescens [file zookeys.1080.69060-treatment11.xml]

<!DOCTYPE tp:taxon-treatment
  PUBLIC "-//TaxonX//DTD Taxonomic Treatment Publishing DTD v0 20100105//EN" "tax-treatment-NSO.dtd">
<tp:taxon-treatment xmlns:tp="http://www.plazi.org/taxpub"><tp:treatment-meta><kwd-group><label>Taxon classification</label><kwd>
                <named-content content-type="kingdom">Animalia</named-content>
              </kwd><kwd>
                <named-content content-type="order">Diptera</named-content>
              </kwd><kwd>
                <named-content content-type="family">Cylindrotomidae</named-content>
              </kwd></kwd-group><mixed-citation publication-type="journal"><person-group><name><surname>Conrow</surname><given-names>Robert T.</given-names></name><name><surname>Gelhaus</surname><given-names>Jon K.</given-names></name></person-group><article-title>﻿Wing interference patterns are consistent and sexually dimorphic in the four families of crane flies (<tp:taxon-name><tp:taxon-name-part taxon-name-part-type="order">Diptera</tp:taxon-name-part></tp:taxon-name>, <tp:taxon-name><tp:taxon-name-part taxon-name-part-type="superfamily">Tipuloidea</tp:taxon-name-part></tp:taxon-name>)</article-title><source>Zookeys</source><day>05</day><month>01</month><year>2022</year><volume>1080</volume><fpage>1356</fpage><lpage>163</lpage><pub-id pub-id-type="doi">10.3897/zookeys.1080.69060</pub-id></mixed-citation></tp:treatment-meta><tp:nomenclature><label>﻿</label><tp:taxon-name>
              <object-id xmlns:xlink="http://www.w3.org/1999/xlink" content-type="arpha" xlink:type="simple">8BE51ADC-8B0A-5846-A980-4416A4FEA248</object-id>
              <tp:taxon-name-part taxon-name-part-type="genus" reg="Nephrotoma">Nephrotoma</tp:taxon-name-part>
              <tp:taxon-name-part taxon-name-part-type="species" reg="virescens">virescens</tp:taxon-name-part>
            </tp:taxon-name><tp:taxon-authority>(Loew, 1864)</tp:taxon-authority><xref ref-type="fig" rid="F7">Fig. 7</xref></tp:nomenclature><tp:treatment-sec sec-type="General appearance" id="SECID0E2ECI"><title>General appearance.</title><p>Sexually dimorphic. Prior to the cord, wings with wide magenta bands in both sexes. Females are mostly magenta beyond the cord with green in the anterior most cells. Males mostly green beyond cord with a magenta spot near the anterior distal margin. Patterns are galactiform beyond the cord and striatiform before it, though striations are seen after the cord as well.</p></tp:treatment-sec><tp:treatment-sec sec-type="description" id="SECID0EAFCI"><title>Female description</title><p><bold>(Fig. <xref ref-type="fig" rid="F7">7E</xref>).</bold> Cells c, <abbrev xmlns:xlink="http://www.w3.org/1999/xlink" xlink:title="subcostal cell" id="ABBRID0ENFCI" xlink:type="simple">sc</abbrev>, r<sub>1</sub>, and r<sub>1+2</sub>obscured by topography and pigment. Cells r<sub>3</sub> and r<sub>4</sub> mostly green, cells r<sub>5</sub>, m<sub>1</sub> to m<sub>4</sub>, and d magenta, but with green striations and a green spot centered in m<sub>3</sub>. Basal cells with large magenta striations filling most of the cells and small green striations between them. A green spot sits on <abbrev xmlns:xlink="http://www.w3.org/1999/xlink" xlink:title="posterior cubitus vein" id="ABBRID0EBGCI" xlink:type="simple">CuP</abbrev> and crosses into <abbrev xmlns:xlink="http://www.w3.org/1999/xlink" xlink:title="anterior cubitus cell" id="ABBRID0EFGCI" xlink:type="simple">cua</abbrev> and <abbrev xmlns:xlink="http://www.w3.org/1999/xlink" xlink:title="posterior cubitus cell" id="ABBRID0EJGCI" xlink:type="simple">cup</abbrev>.</p></tp:treatment-sec><tp:treatment-sec sec-type="description" id="SECID0ENGCI"><title>Male description</title><p><bold>(Fig. <xref ref-type="fig" rid="F7">7F</xref>).</bold> Similar to female pattern but some colors different or inverted. Proximal r cells, all m cells, and cell d opposite to female, with more magenta anteriorly and mostly green posteriorly. Most cells prior to the cord as in female but some colors inverted. Also, green spot centered on <abbrev xmlns:xlink="http://www.w3.org/1999/xlink" xlink:title="posterior cubitus vein" id="ABBRID0E1GCI" xlink:type="simple">CuP</abbrev> expanded and magenta in males.</p></tp:treatment-sec><tp:treatment-sec sec-type="notes" id="SECID0E5GCI"><title>Notes.</title><p>As in <italic><tp:taxon-name><tp:taxon-name-part taxon-name-part-type="genus" reg="Nephrotoma">Nephrotoma</tp:taxon-name-part><tp:taxon-name-part taxon-name-part-type="species" reg="macrocera">macrocera</tp:taxon-name-part></tp:taxon-name></italic>, this species shows male and female wings with similar <abbrev xmlns:xlink="http://www.w3.org/1999/xlink" xlink:title="Wing Interference pattern" id="ABBRID0EPHCI" xlink:type="simple">WIP</abbrev> patterns but inverted colors. Male wings are distinctly green with small striations and spots of magenta while female wings have a magenta base with green striations and spots.</p></tp:treatment-sec><tp:treatment-sec><!--Section generated to contain objects referenced in tp:taxon-treatment.--><fig id="F7" position="float" orientation="portrait"><object-id xmlns:xlink="http://www.w3.org/1999/xlink" content-type="doi" xlink:type="simple">10.3897/zookeys.1080.69060.figure7</object-id><object-id xmlns:xlink="http://www.w3.org/1999/xlink" content-type="arpha" xlink:type="simple">4756C890-B770-55E8-B98A-565C31AE53A6</object-id><label>Figure 7.</label><caption><p>Wing Interference Pattern on excised wings of male/ female pair of two species of <tp:taxon-name><tp:taxon-name-part taxon-name-part-type="superfamily">Tipuloidea</tp:taxon-name-part></tp:taxon-name><bold>A</bold><italic><tp:taxon-name><tp:taxon-name-part taxon-name-part-type="genus" reg="Nephrotoma">Nephrotoma</tp:taxon-name-part><tp:taxon-name-part taxon-name-part-type="species" reg="ferruguina">ferruguina</tp:taxon-name-part></tp:taxon-name></italic> female <bold>B</bold><italic><tp:taxon-name><tp:taxon-name-part taxon-name-part-type="genus" reg="Nephrotoma">Nephrotoma</tp:taxon-name-part><tp:taxon-name-part taxon-name-part-type="species" reg="ferruguina">ferruguina</tp:taxon-name-part></tp:taxon-name></italic> male <bold>C</bold><italic><tp:taxon-name><tp:taxon-name-part taxon-name-part-type="genus" reg="Nephrotoma">Nephrotoma</tp:taxon-name-part><tp:taxon-name-part taxon-name-part-type="species" reg="macrocera">macrocera</tp:taxon-name-part></tp:taxon-name></italic> female <bold>D</bold><italic><tp:taxon-name><tp:taxon-name-part taxon-name-part-type="genus" reg="Nephrotoma">Nephrotoma</tp:taxon-name-part><tp:taxon-name-part taxon-name-part-type="species" reg="macrocera">macrocera</tp:taxon-name-part></tp:taxon-name></italic> male <bold>E</bold><italic><tp:taxon-name><tp:taxon-name-part taxon-name-part-type="genus" reg="Nephrotoma">Nephrotoma</tp:taxon-name-part><tp:taxon-name-part taxon-name-part-type="species" reg="virscens">virscens</tp:taxon-name-part></tp:taxon-name></italic> female <bold>F</bold><italic><tp:taxon-name><tp:taxon-name-part taxon-name-part-type="genus" reg="Nephrotoma">Nephrotoma</tp:taxon-name-part><tp:taxon-name-part taxon-name-part-type="species" reg="virscens">virscens</tp:taxon-name-part></tp:taxon-name></italic> male. Scale bars: 1.0 mm.</p></caption><graphic xmlns:xlink="http://www.w3.org/1999/xlink" xlink:href="zookeys-1080-135-g007.jpg" position="float" orientation="portrait" xlink:type="simple" id="oo_630014.jpg"><uri content-type="original_file" xlink:type="simple">https://binary.pensoft.net/fig/630014</uri></graphic></fig></tp:treatment-sec></tp:taxon-treatment>
