# Supplementary material for: ﻿Wing interference patterns are consistent and sexually dimorphic in the four families of crane flies (Diptera, Tipuloidea)
Source: Zookeys. 2022 Jan 5;1080:1356–2163. doi: 10.3897/zookeys.1080.69060 (PMC8755705; doi:10.3897/zookeys.1080.69060)
Supplement: XML Treatment for Tipula (Beringotipula) borealis [file zookeys.1080.69060-treatment12.xml]

<!DOCTYPE tp:taxon-treatment
  PUBLIC "-//TaxonX//DTD Taxonomic Treatment Publishing DTD v0 20100105//EN" "tax-treatment-NSO.dtd">
<tp:taxon-treatment xmlns:tp="http://www.plazi.org/taxpub"><tp:treatment-meta><kwd-group><label>Taxon classification</label><kwd>
                <named-content content-type="kingdom">Animalia</named-content>
              </kwd><kwd>
                <named-content content-type="order">Diptera</named-content>
              </kwd><kwd>
                <named-content content-type="family">Cylindrotomidae</named-content>
              </kwd></kwd-group><mixed-citation publication-type="journal"><person-group><name><surname>Conrow</surname><given-names>Robert T.</given-names></name><name><surname>Gelhaus</surname><given-names>Jon K.</given-names></name></person-group><article-title>﻿Wing interference patterns are consistent and sexually dimorphic in the four families of crane flies (<tp:taxon-name><tp:taxon-name-part taxon-name-part-type="order">Diptera</tp:taxon-name-part></tp:taxon-name>, <tp:taxon-name><tp:taxon-name-part taxon-name-part-type="superfamily">Tipuloidea</tp:taxon-name-part></tp:taxon-name>)</article-title><source>Zookeys</source><day>05</day><month>01</month><year>2022</year><volume>1080</volume><fpage>1356</fpage><lpage>163</lpage><pub-id pub-id-type="doi">10.3897/zookeys.1080.69060</pub-id></mixed-citation></tp:treatment-meta><tp:nomenclature><label>﻿</label><tp:taxon-name><object-id xmlns:xlink="http://www.w3.org/1999/xlink" content-type="arpha" xlink:type="simple">BA662B98-D17B-59C3-B090-EF98D31FF095</object-id><tp:taxon-name-part taxon-name-part-type="genus" reg="Tipula">Tipula</tp:taxon-name-part> (<tp:taxon-name-part taxon-name-part-type="subgenus" reg="Beringotipula">Beringotipula</tp:taxon-name-part>) <tp:taxon-name-part taxon-name-part-type="species" reg="borealis">borealis</tp:taxon-name-part></tp:taxon-name><tp:taxon-authority>Walker, 1848</tp:taxon-authority><xref ref-type="fig" rid="F8">Fig. 8</xref></tp:nomenclature><tp:treatment-sec sec-type="General appearance" id="SECID0E6ICI"><title>General appearance.</title><p><abbrev xmlns:xlink="http://www.w3.org/1999/xlink" xlink:title="Wing Interference pattern" id="ABBRID0EFJCI" xlink:type="simple">WIP</abbrev> similar in both sexes but with variously sized and spaced pigment clouds of grey and brown. Otherwise <abbrev xmlns:xlink="http://www.w3.org/1999/xlink" xlink:title="Wing Interference pattern" id="ABBRID0EJJCI" xlink:type="simple">WIP</abbrev> dull, mostly green with clouds of magenta. Pattern mostly galactiform with some striations on the basal half of the wing.</p><fig id="F8" position="float" orientation="portrait"><object-id xmlns:xlink="http://www.w3.org/1999/xlink" content-type="doi" xlink:type="simple">10.3897/zookeys.1080.69060.figure8</object-id><object-id xmlns:xlink="http://www.w3.org/1999/xlink" content-type="arpha" xlink:type="simple">614CAFF0-5E9D-5C66-B589-A8CF23ED6FB6</object-id><label>Figure 8.</label><caption><p>Wing Interference Pattern on excised wings of male/ female pair of two species of <tp:taxon-name><tp:taxon-name-part taxon-name-part-type="superfamily">Tipuloidea</tp:taxon-name-part></tp:taxon-name><bold>A</bold><tp:taxon-name><tp:taxon-name-part taxon-name-part-type="genus" reg="Tipula">Tipula</tp:taxon-name-part> (<tp:taxon-name-part taxon-name-part-type="subgenus" reg="Beringotipula">Beringotipula</tp:taxon-name-part>) <tp:taxon-name-part taxon-name-part-type="species" reg="borealis">borealis</tp:taxon-name-part></tp:taxon-name> female <bold>B</bold><tp:taxon-name><tp:taxon-name-part taxon-name-part-type="genus" reg="Tipula">Tipula</tp:taxon-name-part> (<tp:taxon-name-part taxon-name-part-type="subgenus" reg="Beringotipula">Beringotipula</tp:taxon-name-part>) <tp:taxon-name-part taxon-name-part-type="species" reg="borealis">borealis</tp:taxon-name-part></tp:taxon-name> male <bold>C</bold><tp:taxon-name><tp:taxon-name-part taxon-name-part-type="genus" reg="Tipula">Tipula</tp:taxon-name-part> (<tp:taxon-name-part taxon-name-part-type="subgenus" reg="Yamatotipula">Yamatotipula</tp:taxon-name-part>) <tp:taxon-name-part taxon-name-part-type="species" reg="sayi">sayi</tp:taxon-name-part></tp:taxon-name> female <bold>D</bold><tp:taxon-name><tp:taxon-name-part taxon-name-part-type="genus" reg="Tipula">Tipula</tp:taxon-name-part> (<tp:taxon-name-part taxon-name-part-type="subgenus" reg="Yamatotipula">Yamatotipula</tp:taxon-name-part>) <tp:taxon-name-part taxon-name-part-type="species" reg="sayi">sayi</tp:taxon-name-part></tp:taxon-name> male. Scale bars: 1.0 mm.</p></caption><graphic xmlns:xlink="http://www.w3.org/1999/xlink" xlink:href="zookeys-1080-135-g008.jpg" position="float" orientation="portrait" xlink:type="simple" id="oo_630015.jpg"><uri content-type="original_file" xlink:type="simple">https://binary.pensoft.net/fig/630015</uri></graphic></fig></tp:treatment-sec><tp:treatment-sec sec-type="description" id="SECID0E6LCI"><title>Female description</title><p><bold>(Fig. <xref ref-type="fig" rid="F8">8A</xref>).</bold> Cells c, <abbrev xmlns:xlink="http://www.w3.org/1999/xlink" xlink:title="subcostal cell" id="ABBRID0EMMCI" xlink:type="simple">sc</abbrev>, r<sub>1</sub>, and r<sub>1+2</sub> obscured by pigment and texture. A large brown cloud of pigment centered in the middle of r<sub>3</sub> obscuring <abbrev xmlns:xlink="http://www.w3.org/1999/xlink" xlink:title="Wing Interference pattern" id="ABBRID0EWMCI" xlink:type="simple">WIP</abbrev> in cells r<sub>2</sub>, r<sub>3,</sub> and cell r<sub>4+5</sub> but generally both cells green near the base and magenta near the margin. Cell r<sub>4+5</sub> green with magenta lining the margins and a magenta band through the center of the cell. All m cells with a magenta band that traces the margin and a larger band near the apical third of the cell that cuts across each cell and joins the center magenta band in r<sub>4+5</sub>; cell d green with magenta center. Cell <abbrev xmlns:xlink="http://www.w3.org/1999/xlink" xlink:title="anterior cubitus cell" id="ABBRID0EENCI" xlink:type="simple">cua</abbrev> partially obscured with pigment but generally green with magenta at margins, <abbrev xmlns:xlink="http://www.w3.org/1999/xlink" xlink:title="posterior cubitus cell" id="ABBRID0EINCI" xlink:type="simple">cup</abbrev> and a<sub>1</sub> green with large magenta centers and magenta lining the margins. Both <abbrev xmlns:xlink="http://www.w3.org/1999/xlink" xlink:title="basal medial cell" id="ABBRID0EONCI" xlink:type="simple">bm</abbrev> and <abbrev xmlns:xlink="http://www.w3.org/1999/xlink" xlink:title="basal radial cell" id="ABBRID0ESNCI" xlink:type="simple">br</abbrev> with pigment partially blocking <abbrev xmlns:xlink="http://www.w3.org/1999/xlink" xlink:title="Wing Interference pattern" id="ABBRID0EWNCI" xlink:type="simple">WIP</abbrev> but appear to follow patterns of other cells with large green patches and smaller magenta bands near margins.</p></tp:treatment-sec><tp:treatment-sec sec-type="description" id="SECID0E1NCI"><title>Male description</title><p><bold>(Fig. <xref ref-type="fig" rid="F8">8B</xref>).</bold><abbrev xmlns:xlink="http://www.w3.org/1999/xlink" xlink:title="Wing Interference pattern" id="ABBRID0EHOCI" xlink:type="simple">WIP</abbrev> as in female, with some magenta regions more pronounced than the female pattern.</p></tp:treatment-sec><tp:treatment-sec sec-type="notes" id="SECID0ELOCI"><title>Notes.</title><p><abbrev xmlns:xlink="http://www.w3.org/1999/xlink" xlink:title="Wing Interference pattern" id="ABBRID0EROCI" xlink:type="simple">WIP</abbrev> patterns are stable in this species, but the placement of the wing pigment is variable. This means the pigment can obscure portions of the <abbrev xmlns:xlink="http://www.w3.org/1999/xlink" xlink:title="Wing Interference pattern" id="ABBRID0EVOCI" xlink:type="simple">WIP</abbrev> which may superficially appear like the <abbrev xmlns:xlink="http://www.w3.org/1999/xlink" xlink:title="Wing Interference pattern" id="ABBRID0EZOCI" xlink:type="simple">WIP</abbrev> is unstable. Like other species in this study, <italic><tp:taxon-name><tp:taxon-name-part taxon-name-part-type="genus" reg="Tipula">T.</tp:taxon-name-part><tp:taxon-name-part taxon-name-part-type="species" reg="borealis">borealis</tp:taxon-name-part></tp:taxon-name></italic> males have the same pattern as females but with expanded magenta regions. This does not seem to be dimorphic, but more study is needed.</p></tp:treatment-sec></tp:taxon-treatment>
