# Supplementary material for: ﻿Wing interference patterns are consistent and sexually dimorphic in the four families of crane flies (Diptera, Tipuloidea)
Source: Zookeys. 2022 Jan 5;1080:1356–2163. doi: 10.3897/zookeys.1080.69060 (PMC8755705; doi:10.3897/zookeys.1080.69060)
Supplement: XML Treatment for Tipula (Yamatotipula) sayi [file zookeys.1080.69060-treatment13.xml]

<!DOCTYPE tp:taxon-treatment
  PUBLIC "-//TaxonX//DTD Taxonomic Treatment Publishing DTD v0 20100105//EN" "tax-treatment-NSO.dtd">
<tp:taxon-treatment xmlns:tp="http://www.plazi.org/taxpub"><tp:treatment-meta><kwd-group><label>Taxon classification</label><kwd>
                <named-content content-type="kingdom">Animalia</named-content>
              </kwd><kwd>
                <named-content content-type="order">Diptera</named-content>
              </kwd><kwd>
                <named-content content-type="family">Cylindrotomidae</named-content>
              </kwd></kwd-group><mixed-citation publication-type="journal"><person-group><name><surname>Conrow</surname><given-names>Robert T.</given-names></name><name><surname>Gelhaus</surname><given-names>Jon K.</given-names></name></person-group><article-title>﻿Wing interference patterns are consistent and sexually dimorphic in the four families of crane flies (<tp:taxon-name><tp:taxon-name-part taxon-name-part-type="order">Diptera</tp:taxon-name-part></tp:taxon-name>, <tp:taxon-name><tp:taxon-name-part taxon-name-part-type="superfamily">Tipuloidea</tp:taxon-name-part></tp:taxon-name>)</article-title><source>Zookeys</source><day>05</day><month>01</month><year>2022</year><volume>1080</volume><fpage>1356</fpage><lpage>163</lpage><pub-id pub-id-type="doi">10.3897/zookeys.1080.69060</pub-id></mixed-citation></tp:treatment-meta><tp:nomenclature><label>﻿</label><tp:taxon-name><object-id xmlns:xlink="http://www.w3.org/1999/xlink" content-type="arpha" xlink:type="simple">2BAA8FCA-5CF6-5F9B-8E25-5916FF67AA06</object-id><tp:taxon-name-part taxon-name-part-type="genus" reg="Tipula">Tipula</tp:taxon-name-part> (<tp:taxon-name-part taxon-name-part-type="subgenus" reg="Yamatotipula">Yamatotipula</tp:taxon-name-part>) <tp:taxon-name-part taxon-name-part-type="species" reg="sayi">sayi</tp:taxon-name-part></tp:taxon-name><tp:taxon-authority>Alexander, 1911</tp:taxon-authority><xref ref-type="fig" rid="F8">Fig. 8</xref></tp:nomenclature><tp:treatment-sec sec-type="General appearance" id="SECID0EUQCI"><title>General appearance.</title><p>Sexually dimorphic. Patterns similar but with male magenta regions expanded or reduced compared to females. Overall wings appear green with magenta striations, but lower halves of wing tip in both sexes solidly green.</p></tp:treatment-sec><tp:treatment-sec sec-type="description" id="SECID0EZQCI"><title>Female description</title><p><bold>(Fig. <xref ref-type="fig" rid="F8">8C</xref>).</bold> Cells c, <abbrev xmlns:xlink="http://www.w3.org/1999/xlink" xlink:title="subcostal cell" id="ABBRID0EGRCI" xlink:type="simple">sc</abbrev>, r<sub>1</sub>, r<sub>1+2</sub>, and the anterior half of r<sub>2</sub> obscured by a dark pigmentation band that runs parallel to the apical wing margin. The basal portion of r<sub>1</sub> with magenta anteriorly and green posteriorly. All proximal r cells, m<sub>1-3­</sub>, and cell d forming a solid green field with two magenta striations anteriorly and small red spots posteriorly. Basal cells all mostly magenta with narrow green striations.</p></tp:treatment-sec><tp:treatment-sec sec-type="description" id="SECID0EURCI"><title>Male description</title><p><bold>(Fig. <xref ref-type="fig" rid="F8">8D</xref>).</bold><abbrev xmlns:xlink="http://www.w3.org/1999/xlink" xlink:title="Wing Interference pattern" id="ABBRID0EBSCI" xlink:type="simple">WIP</abbrev> as in female with following exceptions: all r cells with more magenta than female, all m cells with more magenta than female, <abbrev xmlns:xlink="http://www.w3.org/1999/xlink" xlink:title="anterior cubitus cell" id="ABBRID0EFSCI" xlink:type="simple">cua</abbrev> and <abbrev xmlns:xlink="http://www.w3.org/1999/xlink" xlink:title="posterior cubitus cell" id="ABBRID0EJSCI" xlink:type="simple">cup</abbrev> greener than in female, <abbrev xmlns:xlink="http://www.w3.org/1999/xlink" xlink:title="basal radial cell" id="ABBRID0ENSCI" xlink:type="simple">br</abbrev> and <abbrev xmlns:xlink="http://www.w3.org/1999/xlink" xlink:title="basal medial cell" id="ABBRID0ERSCI" xlink:type="simple">bm</abbrev> with more magenta than female.</p></tp:treatment-sec><tp:treatment-sec sec-type="notes" id="SECID0EVSCI"><title>Notes.</title><p>This species has a subtle dimorphism. Like others, the pattern between the sexes is similar, but with pattern deviations and color inversions. Wings have deep folds and as such <abbrev xmlns:xlink="http://www.w3.org/1999/xlink" xlink:title="Wing Interference pattern" id="ABBRID0E2SCI" xlink:type="simple">WIP</abbrev> can be obscured, especially in dried specimens.</p></tp:treatment-sec><tp:treatment-sec><!--Section generated to contain objects referenced in tp:taxon-treatment.--><fig id="F8" position="float" orientation="portrait"><object-id xmlns:xlink="http://www.w3.org/1999/xlink" content-type="doi" xlink:type="simple">10.3897/zookeys.1080.69060.figure8</object-id><object-id xmlns:xlink="http://www.w3.org/1999/xlink" content-type="arpha" xlink:type="simple">614CAFF0-5E9D-5C66-B589-A8CF23ED6FB6</object-id><label>Figure 8.</label><caption><p>Wing Interference Pattern on excised wings of male/ female pair of two species of <tp:taxon-name><tp:taxon-name-part taxon-name-part-type="superfamily">Tipuloidea</tp:taxon-name-part></tp:taxon-name><bold>A</bold><tp:taxon-name><tp:taxon-name-part taxon-name-part-type="genus" reg="Tipula">Tipula</tp:taxon-name-part> (<tp:taxon-name-part taxon-name-part-type="subgenus" reg="Beringotipula">Beringotipula</tp:taxon-name-part>) <tp:taxon-name-part taxon-name-part-type="species" reg="borealis">borealis</tp:taxon-name-part></tp:taxon-name> female <bold>B</bold><tp:taxon-name><tp:taxon-name-part taxon-name-part-type="genus" reg="Tipula">Tipula</tp:taxon-name-part> (<tp:taxon-name-part taxon-name-part-type="subgenus" reg="Beringotipula">Beringotipula</tp:taxon-name-part>) <tp:taxon-name-part taxon-name-part-type="species" reg="borealis">borealis</tp:taxon-name-part></tp:taxon-name> male <bold>C</bold><tp:taxon-name><tp:taxon-name-part taxon-name-part-type="genus" reg="Tipula">Tipula</tp:taxon-name-part> (<tp:taxon-name-part taxon-name-part-type="subgenus" reg="Yamatotipula">Yamatotipula</tp:taxon-name-part>) <tp:taxon-name-part taxon-name-part-type="species" reg="sayi">sayi</tp:taxon-name-part></tp:taxon-name> female <bold>D</bold><tp:taxon-name><tp:taxon-name-part taxon-name-part-type="genus" reg="Tipula">Tipula</tp:taxon-name-part> (<tp:taxon-name-part taxon-name-part-type="subgenus" reg="Yamatotipula">Yamatotipula</tp:taxon-name-part>) <tp:taxon-name-part taxon-name-part-type="species" reg="sayi">sayi</tp:taxon-name-part></tp:taxon-name> male. Scale bars: 1.0 mm.</p></caption><graphic xmlns:xlink="http://www.w3.org/1999/xlink" xlink:href="zookeys-1080-135-g008.jpg" position="float" orientation="portrait" xlink:type="simple" id="oo_630015.jpg"><uri content-type="original_file" xlink:type="simple">https://binary.pensoft.net/fig/630015</uri></graphic></fig></tp:treatment-sec></tp:taxon-treatment>
